# Supplementary material for: Multi-Omics Approach Reveals the Potential Core Vaccine Targets for the Emerging Foodborne Pathogen Campylobacter jejuni
Source: Front Microbiol. 2021 Jun 24;12:665858. doi: 10.3389/fmicb.2021.665858 (PMC8265506; doi:10.3389/fmicb.2021.665858)
Supplement: Supplementary file 2 [file Table_2.XLSX]

## Sheet: Sheet1
Core virulence factors in Campylobacter jejuni
Viruence factors	Gene name	Sequence accession	Sequence length	VFDB accession	function	E value	bit score	positives	identical
1. Adherence
	cadF	LNKIFJBL_01622	960	VFG001931(gb|NP_282616)	outer membrane fibronectin-binding protein [CadF (VF0322)] [Campylobacter jejuni subsp. jejuni NCTC 11168]	0	622	1	1
	jlpA	LNKIFJBL_01029	1119	VFG001984(gb|NP_282133)	lipoprotein [JlpA (VF0329)] [Campylobacter jejuni subsp. jejuni NCTC 11168]	0	723	1	0.997
	pebA	LNKIFJBL_00963	780	VFG001983(gb|NP_282073)	bifunctional adhesin/ABC transporter aspartate/glutamate-binding protein [PEB1 (VF0327)] [Campylobacter jejuni subsp. jejuni NCTC 11168]	1e-172	476	1	1
	porA	LNKIFJBL_01353	1278	VFG001985(gb|NP_282406)	major outer membrane protein [MOMP (VF0328)] [Campylobacter jejuni subsp. jejuni NCTC 11168]	0	737	0.981	0.972
	cheY	LNKIFJBL_01028	840	VFG011639(gi:118475479)	glutamine-binding protein [PEB1/CBF1 (CVF388)] [Campylobacter fetus subsp. fetus 82-40]	4e-29	111	0.536	0.328
	Cj0596	LNKIFJBL_00595	822	VFG043537(gi:218562247)	major antigenic peptide PEB-cell binding factor [Peb4/CBF2 (AI315)] [Campylobacter jejuni subsp. jejuni NCTC 11168]	0	507	1	1
	paa	LNKIFJBL_00283	753	VFG033071(gi:260843868)	porcine attaching-effacing associated protein Paa/adherence factor AdfO [Porcine attaching-effacing associated protein (CVF423)] [Escherichia coli O103:H2 str. 12009]	3e-88	261	0.701	0.538
	tuf	LNKIFJBL_00469	1200	VFG016491(gi:26553484)	elongation factor Tu [EF-Tu (CVF587)] [Mycoplasma penetrans HF-2]	0	566	0.831	0.695
	plr/gapA	LNKIFJBL_01549	999	VFG005353(gi:76787761)	glyceraldehyde-3-phosphate dehydrogenase [Streptococcal plasmin receptor/GAPDH (CVF123)][Streptococcus agalactiae A909]	1e-85	261	0.619	0.457
	nlpA	LNKIFJBL_00823	771	VFG045346(gb|NP_933683)	immunogenic lipoprotein A [IlpA (VF0513)] [Vibrio vulnificus YJ016]	1e-42	145	0.608	0.387
	metQ_2	LNKIFJBL_00824	774	VFG045346(gb|NP_933683)	immunogenic lipoprotein A [IlpA (VF0513)] [Vibrio vulnificus YJ016]	2e-60	192	0.66	0.433
2. Colonization and Immune evasion
2.1 Capsule biosynthesis and transport
	kpsT	LNKIFJBL_01592	663	VFG001974(gb|NP_282587)	capsule polysaccharide export ATP-binding protein [Capsule (VF0323)] [Campylobacter jejuni subsp. jejuni NCTC 11168]	1e-164	452	1	1
	kpsD	LNKIFJBL_01590	1659	VFG001972(gb|NP_282585)	capsule polysaccharide export system periplasmic protein [Capsule (VF0323)] [Campylobacter jejuni subsp. jejuni NCTC 11168]	0	1080	1	1
	kpsF	LNKIFJBL_01589	948	VFG001971(gb|NP_282584)	D-arabinose 5-phosphate isomerase [Capsule (VF0323)] [Campylobacter jejuni subsp. jejuni NCTC 11168]	0	595	1	1
	uppS	LNKIFJBL_00872	669	VFG045688(gi:383329042)	undecaprenyl diphosphate synthase [Capsule (CVF618)] [Enterococcus faecium Aus0004]	8e-43	145	0.565	0.323
	galU	LNKIFJBL_01676	825	VFG005865(gi:24378821)	glucose-1-phosphate uridylyltransferase [Capsule (CVF186)] [Streptococcus mutans UA159]	1e-78	240	0.664	0.476
2.2 N-linked protein glycosylation
	pglG	LNKIFJBL_01164	894	VFG012049(gi:15792444)	putative integral membrane protein [N-linked protein glycosylation (CVF400)] [Campylobacter jejuni subsp. jejuni NCTC 11168]	0	510	1	1
	pglF	LNKIFJBL_01165	1773	VFG012053(gi:15792445)	putative sugar epimerase/dehydratase [N-linked protein glycosylation (CVF400)] [Campylobacter jejuni subsp. jejuni NCTC 11168]	0	1087	1	1
	pglE	LNKIFJBL_01166	1161	VFG012057(gi:15792446)	putative aminotransferase (degT family)[N-linked protein glycosylation (CVF400)] [Campylobacter jejuni subsp. jejuni NCTC 11168]	0	759	1	1
	pglJ	LNKIFJBL_01172	1098	VFG012077(gi:15792452)	putative glycosyltransferase [N-linked protein glycosylation (CVF400)] [Campylobacter jejuni subsp. jejuni NCTC 11168]	0	666	1	1
	pglI	LNKIFJBL_01173	930	VFG012081(gi:15792453)	putative glycosyltransferase [N-linked protein glycosylation (CVF400)] [Campylobacter jejuni subsp. jejuni NCTC 11168]	0	522	1	1
	pglH	LNKIFJBL_01174	1077	VFG012084(gi:15792454)	putative glycosyltransferase [N-linked protein glycosylation (CVF400)] [Campylobacter jejuni subsp. jejuni NCTC 11168]	0	665	1	1
2.3 O-linked flagellar glycosylation
	pseB	LNKIFJBL_01443	1005	VFG012002(gb|NP_282439)	UDP-GlcNAc-specific C4,6 dehydratase/C5 epimerase [Pse5Ac7Ac, Pse5Ac7Am, Pse8OAc, Pse5Am7AcGlnAc(AI151)] [Campylobacter jejuni subsp. jejuni NCTC 11168]	0	689	0.994	0.994
	pseC	LNKIFJBL_01444	1131	VFG012007(gi:57238344)	aminotransferase, DegT/DnrJ/EryC1/StrS family [O-linked flagellar glycosylation (CVF399)] [Campylobacter jejuni RM1221]	0	708	0.997	0.987
	pseF	LNKIFJBL_01455	699	VFG012009(gb|NP_282457)	acylneuraminate cytidylyltransferase [Pse5Ac7Ac, Pse5Ac7Am, Pse8OAc, Pse5Am7AcGlnAc (AI151)][Campylobacter jejuni subsp. jejuni NCTC 11168]	2e-173	476	0.996	0.996
	pseA	LNKIFJBL_01460	1137	VFG012019(gb|NP_282462)	pseudaminic acid biosynthesis PseA protein [Pse5Ac7Ac, Pse5Ac7Am, Pse8OAc, Pse5Am7AcGlnAc(AI151)] [Campylobacter jejuni subsp. jejuni NCTC 11168]	0	779	1	1
	HP0958	LNKIFJBL_00763	717	VFG043384(gi:15645574)	hypothetical protein [Pse5Ac7Ac (AI150)] [Helicobacter pylori 26695]	3e-41	141	0.65	0.376
	cds6	LNKIFJBL_00949	978	VFG043377(gb|NP_207315)	L,D-carboxypeptidase [Pse5Ac7Ac (AI150)] [Helicobacter pylori 26695]	2e-72	227	0.592	0.376
	pdxJ	LNKIFJBL_01332	774	VFG043390(gb|NP_208373)	pyridoxine 5'-phosphate synthase [Pse5Ac7Ac (AI150)] [Helicobacter pylori 26695]	8e-69	213	0.637	0.443
2.4 LOS
	hemA	LNKIFJBL_00538	1299	VFG013196(gi:170717508)	Glutamyl-tRNA reductase [Heme biosynthesis (CVF506)] [Haemophilus somnus 2336]	4e-45	162	0.532	0.319
	waaC	LNKIFJBL_01178	1029	VFG002024(gb|NP_282281)	heptosyltransferase I [LOS (VF0326)] [Campylobacter jejuni subsp. jejuni NCTC 11168]	0	601	1	1
	waaF	LNKIFJBL_01191	960	VFG001948(gb|NP_282295)	heptosyltransferase II [LOS (VF0326)] [Campylobacter jejuni subsp. jejuni NCTC 11168]	0	626	1	1
	lpxD	LNKIFJBL_00575	966	VFG013378(gi:33152297)	UDP-3-O-[3-hydroxymyristoyl] glucosamine N-acyltransferase [LOS (CVF494)] [Haemophilus ducreyi 35000HP]	6e-52	174	0.529	0.35
	kdsB	LNKIFJBL_00865	720	VFG013237(gi:68248609)	3-deoxy-manno-octulosonate cytidylyltransferase [LOS (CVF494)] [Haemophilus influenzae 86-028NP]	1e-54	176	0.562	0.394
	kdsA	LNKIFJBL_00376	816	VFG013468(gi:148826787)	2-dehydro-3-deoxyphosphooctonate aldolase [LOS (CVF494)] [Haemophilus influenzae PittGG]	6e-68	212	0.641	0.456
	lpxC	LNKIFJBL_00133	885	VFG013412(gb|NP_439302)	UDP-3-O-(R-3-hydroxymyristoyl)-N-acetylglucosamine deacetylase [LOS (CVF494)] [Haemophilus influenzae Rd KW20]	1e-86	261	0.687	0.457
	lpxA	LNKIFJBL_00265	792	VFG013167(gi:170718383)	acyl-(acyl-carrier-protein)--UDP-N-acetylglucosamine O-acyltransferase [LOS (CVF494)] [Haemophilus somnus 2336]	1e-58	187	0.62	0.435
	gmhA	LNKIFJBL_01192	561	VFG002026(gb|NP_282296)	phosphoheptose isomerase [LOS (VF0326)] [Campylobacter jejuni subsp. jejuni NCTC 11168]	9e-136	377	1	1
2.5 LPS
	gluE	LNKIFJBL_01176	987	VFG000314(gb|NP_207158)	UDP-glucose 4-epimerase [LPS (VF0056)] [Helicobacter pylori 26695]	2e-105	311	0.666	0.494
	kdtB	LNKIFJBL_00819	477	VFG000320(gb|NP_208266)	lipopolysaccharide core biosynthesis protein [LPS (VF0056)] [Helicobacter pylori 26695]	4e-55	170	0.799	0.57
	pdxA	LNKIFJBL_01333	1095	VFG043391(gb|NP_208374)	4-hydroxythreonine-4-phosphate dehydrogenase [Pse5Ac7Ac (AI150)] [Helicobacter pylori 26695]	5e-70	221	0.545	0.419
	hisF_1	LNKIFJBL_01737	768	VFG045297(gi:52840986)	imidazole glycerol phosphate synthase subunit HisF [LPS (VF0171)] [Legionella pneumophila subsp.pneumophila str. Philadelphia 1]	4e-53	172	0.574	0.363
	hisH_2	LNKIFJBL_01734	588	VFG014106(gi:15598348)	glutamine amidotransferase [LPS O-antigen (P. aeruginosa)(CVF520)] [Pseudomonas aeruginosa PAO1]	1e-44	146	0.578	0.387
	hisH_1	LNKIFJBL_01459	606	VFG014106(gi:15598348)	glutamine amidotransferase [LPS O-antigen (P. aeruginosa)(CVF520)] [Pseudomonas aeruginosa PAO1]	5e-58	181	0.663	0.416
	hisF_1	LNKIFJBL_01458	747	VFG014107(gi:15598347)	imidazole glycerol phosphate synthase subunit HisF [LPS O-antigen (P. aeruginosa)(CVF520)][Pseudomonas aeruginosa PAO1]	7e-55	176	0.655	0.414
2.6 Exopolysaccharide
	glmM	LNKIFJBL_00352	1338	VFG013515(gi:148826007)	predicted phosphomannomutase [Exopolysaccharide (CVF495)] [Haemophilus influenzae PittEE]	2e-101	310	0.617	0.444
2.7 Campylobacter invasion antigen
	ciaC	LNKIFJBL_01336	321	VFG045341(gb|YP_002344633)	Campylobacter invasion antigen C [CiaC (VF0415)] [Campylobacter jejuni subsp. jejuni NCTC 11168]	1e-56	171	1	1
3. Motility and export apparatus
3.1 Flagella
	flaD	LNKIFJBL_00928	2253	VFG001917(gb|NP_282040)	flagellin [Flagella (VF0114)] [Campylobacter jejuni subsp. jejuni NCTC 11168]	0	1520	0.999	0.999
	flaG	LNKIFJBL_00543	366	VFG001908(gb|NP_281731)	flagellar protein FlaG [Flagella (VF0114)] [Campylobacter jejuni subsp. jejuni NCTC 11168]	2e-70	206	0.992	0.992
	flgA	LNKIFJBL_00821	663	VFG043397(gb|YP_002344176)	flagellar basal body P-ring biosynthesis protein FlgA [Pse5Ac7Ac, Pse5Ac7Am, Pse8OAc, Pse5Am7AcGlnAc(AI151)] [Campylobacter jejuni subsp. jejuni NCTC 11168]	2e-157	434	1	1
	flgB	LNKIFJBL_00524	432	VFG011899(gi:57238272)	flagellar basal body rod protein [Flagella (CVF397)] [Campylobacter jejuni RM1221]	4e-104	293	1	1
	flgC	LNKIFJBL_00523	495	VFG018041(gi:157414808)	flagellar basal-body rod protein [Flagella (CVF397)] [Campylobacter jejuni subsp. jejuni 81116]	1e-108	306	1	1
	flgE	LNKIFJBL_00049	1638	VFG001891(gb|NP_281265)	flagellar hook protein FlgE [Flagella (VF0114)] [Campylobacter jejuni subsp. jejuni NCTC 11168]	0	1028	1	0.998
	flgF	LNKIFJBL_00754	813	VFG001912(gb|NP_281869)	flagellar basal-body rod protein [Flagella (VF0114)] [Campylobacter jejuni subsp. jejuni NCTC 11168]	0	550	1	1
	flgG	LNKIFJBL_00755	792	VFG001913(gb|NP_281870)	flagellar basal-body rod protein FlgG [Flagella (VF0114)] [Campylobacter jejuni subsp. jejuni NCTC 11168]	0	532	1	1
	flgH	LNKIFJBL_00743	699	VFG001911(gb|NP_281859)	flagellar L-ring protein precursor FlgH [Flagella (VF0114)] [Campylobacter jejuni subsp. jejuni NCTC 11168]	5e-171	469	0.996	0.991
	flgI	LNKIFJBL_01607	1047	VFG011967(gi:57238486)	flagellar P-ring protein precursor [Flagella (CVF397)] [Campylobacter jejuni RM1221]	0	660	0.997	0.994
	flgJ	LNKIFJBL_01608	342	VFG043404(gb|YP_002344845)	flagellar rod assembly protein/muramidase FlgJ [Pse5Ac7Ac, Pse5Ac7Am, Pse8OAc, Pse5Am7AcGlnAc(AI151)] [Campylobacter jejuni subsp. jejuni NCTC 11168]	3e-77	223	1	1
	flgP	LNKIFJBL_01071	516	VFG043400(gb|YP_002344421)	required for flagellar motility [Pse5Ac7Ac, Pse5Ac7Am, Pse8OAc, Pse5Am7AcGlnAc (AI151)][Campylobacter jejuni subsp. jejuni NCTC 11168]	7e-78	229	0.994	0.994
	flgQ	LNKIFJBL_01070	318	VFG043399(gb|YP_002344420)	required for flagellar motility [Pse5Ac7Ac, Pse5Ac7Am, Pse8OAc, Pse5Am7AcGlnAc (AI151)][Campylobacter jejuni subsp. jejuni NCTC 11168]	3e-75	218	1	1
	flgR	LNKIFJBL_01069	1302	VFG017806(gi:153952060)	sigma-54 dependent DNA-binding response regulator [Flagella (CVF397)] [Campylobacter jejuni subsp. doylei 269.97]	0	785	1	0.991
	flgS	LNKIFJBL_00845	1020	VFG043398(gb|YP_002344200)	signal transduction histidine kinase [Pse5Ac7Ac, Pse5Ac7Am, Pse8OAc, Pse5Am7AcGlnAc (AI151)][Campylobacter jejuni subsp. jejuni NCTC 11168]	0	641	1	1
	flhB	LNKIFJBL_00329	1098	VFG018036(gi:157414632)	flagellar biosynthetic protein [Flagella (CVF397)] [Campylobacter jejuni subsp. jejuni 81116]	0	621	1	0.997
	flhF	LNKIFJBL_00068	1455	VFG001895(gb|NP_281279)	flagellar biosynthesis regulator FlhF [Flagella (VF0114)] [Campylobacter jejuni subsp. jejuni NCTC 11168]	0	950	1	1
	flhG	LNKIFJBL_00067	867	VFG011850(gb|NP_281278)	ATP-binding protein [Flagella (CVF397)] [Campylobacter jejuni subsp. jejuni NCTC 11168]	0	559	1	1
	fliA	LNKIFJBL_00065	717	VFG001894(gb|NP_281276)	flagellar biosynthesis sigma factor [Flagella (VF0114)] [Campylobacter jejuni subsp. jejuni NCTC 11168]	4e-131	369	1	1
	fliE	LNKIFJBL_00522	297	VFG011891(gi:57238274)	flagellar basal body protein [Flagella (CVF397)] [Campylobacter jejuni RM1221]	1e-49	152	1	1
	fliG	LNKIFJBL_00313	1029	VFG001898(gb|NP_281510)	flagellar motor switch protein G [Flagella (VF0114)] [Campylobacter jejuni subsp. jejuni NCTC 11168]	0	689	1	1
	fliH	LNKIFJBL_00314	831	VFG001899(gb|NP_281511)	flagellar assembly protein H [Flagella (VF0114)] [Campylobacter jejuni subsp. jejuni NCTC 11168]	0	550	1	1
	fliI	LNKIFJBL_00108	1398	VFG043297(gi:126697822)	flagellum-specific ATP synthase [HexNAc (AI148)] [Clostridium difficile 630]	7e-36	137	0.551	0.312
	fliM	LNKIFJBL_00064	1080	VFG001893(gb|NP_281275)	flagellar motor switch protein FliM [Flagella (VF0114)] [Campylobacter jejuni subsp. jejuni NCTC 11168]	0	639	1	1
	fliN	LNKIFJBL_00344	309	VFG001903(gb|NP_281542)	flagellar motor switch protein FliN [Flagella (VF0114)] [Campylobacter jejuni subsp. jejuni NCTC 11168]	1e-69	202	1	1
	fliQ	LNKIFJBL_01817	270	VFG001929(gb|NP_282802)	flagellar biosynthesis protein FliQ [Flagella (VF0114)] [Campylobacter jejuni subsp. jejuni NCTC 11168]	1e-38	123	1	1
	fliR	LNKIFJBL_01221	768	VFG001918(gb|NP_282326)	flagellar biosynthetic protein FliR [Flagella (VF0114)] [Campylobacter jejuni subsp. jejuni NCTC 11168]	5e-158	439	1	1
	fliW	LNKIFJBL_01120	390	VFG043401(gb|YP_002344468)	flagellar assembly protein FliW [Pse5Ac7Ac, Pse5Ac7Am, Pse8OAc, Pse5Am7AcGlnAc (AI151)][Campylobacter jejuni subsp. jejuni NCTC 11168]	3e-91	259	1	1
	fliY	LNKIFJBL_00063	843	VFG001892(gb|NP_281274)	flagellar motor switch protein FliY [Flagella (VF0114)] [Campylobacter jejuni subsp. jejuni NCTC 11168]	0	565	1	0.996
	fliZ	LNKIFJBL_00411	573	VFG043388(gi:15645899)	hypothetical protein [Pse5Ac7Ac (AI150)] [Helicobacter pylori 26695]	1e-28	105	0.575	0.397
	flmH	LNKIFJBL_00430	744	VFG038840(gi:507521851)	3-oxoacyl-ACP reductase [Polar flagella (VF0473)] [Aeromonas hydrophila ML09-119]	7e-64	199	0.637	0.419
	motA	LNKIFJBL_00331	777	VFG001902(gb|NP_281528)	flagellar motor protein MotA [Flagella (VF0114)] [Campylobacter jejuni subsp. jejuni NCTC 11168]	0	527	1	1
	motB	LNKIFJBL_00330	744	VFG011879(gi:57237387)	flagellar motor protein [Flagella (CVF397)] [Campylobacter jejuni RM1221]	1e-169	467	0.996	0.996
	pflA	LNKIFJBL_01700	2367	VFG001928(gb|NP_282693)	paralysed flagellum protein [Flagella (VF0114)] [Campylobacter jejuni subsp. jejuni NCTC 11168]	0	1486	1	1
	ppk	LNKIFJBL_01504	2085	VFG042931(gi:146329004)	polyphosphate kinase [type IV pili (AI117)] [Dichelobacter nodosus VCS1703A]	8e-145	439	0.584	0.364
	cheA	LNKIFJBL_00274	2310	VFG043394(gb|YP_002343725)	chemotaxis histidine kinase [Pse5Ac7Ac, Pse5Ac7Am, Pse8OAc, Pse5Am7AcGlnAc (AI151)] [Campylobacter jejuni subsp. jejuni NCTC 11168]	0	1471	0.997	0.996
	cheV	LNKIFJBL_00275	957	VFG043395(gb|YP_002343726)	chemotaxis protein [Pse5Ac7Ac, Pse5Ac7Am, Pse8OAc, Pse5Am7AcGlnAc (AI151)] [Campylobacter jejuni subsp. jejuni NCTC 11168]	0	640	1	1
	cheW	LNKIFJBL_00273	522	VFG043393(gb|YP_002343724)	chemotaxis protein [Pse5Ac7Ac, Pse5Ac7Am, Pse8OAc, Pse5Am7AcGlnAc (AI151)] [Campylobacter jejuni subsp. jejuni NCTC 11168]	4e-125	348	1	1
	cheY	LNKIFJBL_01163	393	VFG043402(gb|YP_002344511)	chemotaxis regulatory protein [Pse5Ac7Ac, Pse5Ac7Am, Pse8OAc, Pse5Am7AcGlnAc (AI151)] [Campylobacter jejuni subsp. jejuni NCTC 11168]	1e-90	258	1	0.992
	Cj0883c	LNKIFJBL_00925	411	VFG011938(gi:15792214)	hypothetical protein [Flagella (CVF397)] [Campylobacter jejuni subsp. jejuni NCTC 11168]	2e-95	271	1	0.993
	Cj0371	LNKIFJBL_00363	606	VFG001904(gi:15791738)	putative flagellar motility protein [Flagella (VF0114)] [Campylobacter jejuni subsp. jejuni NCTC 11168]	3e-76	227	0.993	0.986
	cheV3	LNKIFJBL_00443	1098	VFG043378(gb|NP_207394)	chemotaxis coupling protein CheV3 [Pse5Ac7Ac (AI150)] [Helicobacter pylori 26695]	2e-25	106	0.594	0.429
	soj	LNKIFJBL_00101	786	VFG038722(gi:117620880)	CobQ/CobB/MinD/ParA family protein [Polar flagella (CVF786)] [Aeromonas hydrophila subsp.hydrophila ATCC 7966]	3e-42	145	0.57	0.332
	cheB	LNKIFJBL_00966	555	VFG043038(gi:16765259)	chemotaxis-specific methylesterase [peritrichous flagella (AI139)] [Salmonella enterica subsp.enterica serovar Typhimurium str. LT2]	2e-28	108	0.527	0.339
3.2 Secretion system
Accessory secretion factor
	secA	LNKIFJBL_00992	2589	VFG009231(gi:126435460)	SecA DEAD domain protein [Accessory secretion factor (CVF299)] [Mycobacterium sp. JLS]	5e-132	413	0.517	0.338
	ricA	LNKIFJBL_00220	549	VFG045340(gb|NP_539653)	Rab2 interacting conserved protein A [RicA (VF0414)] [Brucella melitensis bv. 1 str. 16M]	6e-33	115	0.585	0.328
ABC transporter for dispersin
	aatC	LNKIFJBL_01801	651	VFG035924(gi:387610457)	ABC transporter ATP-binding protein AatC [ABC transporter for dispersin (CVF737)] [Escherichia coli O78:H11:K80 str. H10407]	2e-36	126	0.585	0.39
	folE	LNKIFJBL_00194	573	VFG041115(gi:53717514)	GTP cyclohydrolase I [TSS-1 (SS191)] [Burkholderia mallei ATCC 23344]	3e-29	107	0.517	0.328
	yebC	LNKIFJBL_01214	708	VFG039532(gi:212212082)	hypothetical protein [T4SS effectors (CVF803)] [Coxiella burnetii CbuG_Q212]	8e-27	103	0.611	0.437
4. Toxin
	CLK_2301	LNKIFJBL_00183	1359	VFG019155(gi:170760852)	transporter, HlyC/CorC family [Hemolysin (CVF417)] [Clostridium botulinum A3 str. Loch Maree]	2e-34	133	0.542	0.304
	tlyA	LNKIFJBL_00587	762	VFG012180(gi:28211240)	hemolysin [Hemolysin (CVF417)] [Clostridium tetani E88]	2e-33	122	0.573	0.397
	cylG	LNKIFJBL_00859	780	VFG005767(gb|NP_687682)	3-ketoacyl-ACP-reductase CylG [Beta-hemolysin/cytolysin (CVF171)] [Streptococcus agalactiae 2603V/R]	1e-26	103	0.49	0.311
5. Regulation
	fur	LNKIFJBL_00392	474	VFG000478(gi:16764063)	transcriptional repressor of iron-responsive genes (Fur family)(ferric uptake regulator)[Fur(VF0113)] [Salmonella enterica subsp. enterica serovar Typhimurium str. LT2]	1e-28	103	0.602	0.421
	regX3	LNKIFJBL_01355	672	VFG031738(gi:169631126)	Sensory transduction protein RegX3 [RegX3 (CVF667)] [Mycobacterium abscessus ATCC 19977]	7e-45	149	0.611	0.393
	relA	LNKIFJBL_01366	2196	VFG027322(gi:433647464)	(p)ppGpp synthetase, RelA/SpoT family [(p)ppGpp synthesis and hydrolysis (CVF335)] [Mycobacterium smegmatis JS623]	5e-108	346	0.513	0.328
	rpoD	LNKIFJBL_01045	1869	VFG026980(gi:386005579)	RNA polymerase sigma factor [Sigma A (CVF325)] [Mycobacterium tuberculosis RGTB423]	5e-91	284	0.729	0.498
	ompR	LNKIFJBL_00933	672	VFG009859(gi:41407014)	hypothetical protein [MprA/B (CVF333)] [Mycobacterium avium subsp. paratuberculosis K-10]	2e-29	109	0.534	0.324
	bfmR	LNKIFJBL_01321	675	VFG038216(gi:384130704)	putative response regulator (activator)in two-component regulatory system (OmpR family)[Two-component system (CVF778)] [Acinetobacter baumannii 1656-2]	2e-46	154	0.623	0.399
6. Cell surface components
	lptB_1(ddrA)	LNKIFJBL_00663	753	VFG007914(gi:120404101)	daunorubicin resistance ABC transporter ATPase subunit [PDIM (phthiocerol dimycocerosate)and PGL (phenolic glycolipid)biosynthesis and transport (CVF288)][Mycobacterium vanbaalenii PYR-1]	4e-36	130	0.559	0.371
	lptB_2(ddrA)	LNKIFJBL_01060	771	VFG007914(gi:120404101)	daunorubicin resistance ABC transporter ATPase subunit [PDIM (phthiocerol dimycocerosate)and PGL (phenolic glycolipid)biosynthesis and transport (CVF288)][Mycobacterium vanbaalenii PYR-1]	7e-30	114	0.509	0.323
	glnQ_2	LNKIFJBL_00945	729	VFG030678(gi:145224436)	ABC transporter-like protein [Trehalose-recycling ABC transporter (CVF651)] [Mycobacterium gilvum PYR-GCK]	1e-34	128	0.58	0.333
	glnQ_3	LNKIFJBL_00964	729	VFG030705(gi:443492305)	sugar-transport ATP-binding protein ABC transporter SugC [Trehalose-recycling ABC transporter(CVF651)] [Mycobacterium liflandii 128FXT]	1e-34	127	0.565	0.378
7. Amino acid and purine metabolism
	lysA	LNKIFJBL_00308	1209	VFG022656(gi:169628525)	diaminopimelate decarboxylase [Lysine synthesis (CVF310)] [Mycobacterium abscessus ATCC 19977]	1e-51	179	0.505	0.323
	glnA1	LNKIFJBL_00756	1431	VFG009402(gi:41408060)	GlnA1 [Glutamine synthesis (CVF311)] [Mycobacterium avium subsp. paratuberculosis K-10]	2e-148	432	0.635	0.483
	trpD	LNKIFJBL_00339	1602	VFG023953(gi:387875532)	anthranilate phosphoribosyltransferase [Tryptophan synthesis (CVF308)] [Mycobacterium intracellulare str. MOTT36Y]	2e-44	160	0.564	0.405
	leuD	LNKIFJBL_01861	603	VFG009376(gi:118470522)	3-isopropylmalate dehydratase, small subunit [Leucine synthesis (CVF309)] [Mycobacterium smegmatis str. MC2 155]	5e-48	155	0.591	0.409
	sbnA	LNKIFJBL_00954	900	VFG044254(gi:151220272)	O-Acetyl serine sulfhydrylase [staphyloferrin B (IA027)] [Staphylococcus aureus subsp. aureus str. Newman]	3e-34	127	0.525	0.311
8. Stress adaptation
	ahpC	LNKIFJBL_00328	597	VFG022829(gi:169631483)	putative alkylhydroperoxidase C [AhpC (CVF322)] [Mycobacterium abscessus ATCC 19977]	1e-35	123	0.611	0.403
	sodB	LNKIFJBL_00170	663	VFG001867(gb|YP_096960)	superoxide dismutase [SodB (VF0169)] [Legionella pneumophila subsp. pneumophila str. Philadelphia 1]	2e-59	185	0.621	0.482
	clpP	LNKIFJBL_00192	585	VFG000077(gb|NP_465991)	ATP-dependent Clp protease proteolytic subunit [ClpP (VF0074)] [Listeria monocytogenes EGD-e]	2e-92	268	0.835	0.67
	clpA	LNKIFJBL_01153	2130	VFG000079(gb|NP_463763)	endopeptidase Clp ATP-binding chain C [ClpC (VF0072)] [Listeria monocytogenes EGD-e]	4e-153	464	0.553	0.349
	clpC	LNKIFJBL_00508	2574	VFG000079(gb|NP_463763)	endopeptidase Clp ATP-binding chain C [ClpC (VF0072)] [Listeria monocytogenes EGD-e]	0	661	0.636	0.443
9. Iron uptake
	ctpV	LNKIFJBL_01198	2352	VFG031408(gi:433634026)	Putative metal cation transporter P-type ATPase CtpV [Copper exporter (CVF658)] [Mycobacterium canettii CIPT 140070017]	3e-65	231	0.53	0.325
	chuA	LNKIFJBL_01748	2130	VFG044075(gi:218563203)	haemin uptake system outer membrane receptor [direct heme uptake system (IA056)] [Campylobacter jejuni subsp. jejuni NCTC 11168]	0	1382	1	0.999
	chuC	LNKIFJBL_01750	777	VFG044077(gi:218563205)	putative hemin uptake system ATP-binding protein [direct heme uptake system (IA056)] [Campylobacter jejuni subsp. jejuni NCTC 11168]	0	503	0.996	0.996
	chuC	LNKIFJBL_00143	855	VFG044077(gi:218563205)	putative hemin uptake system ATP-binding protein [direct heme uptake system (IA056)] [Campylobacter jejuni subsp. jejuni NCTC 11168]	2e-34	125	0.563	0.361
	chuB	LNKIFJBL_01749	1002	VFG044076(gi:218563204)	putative hemin uptake system permease [direct heme uptake system (IA056)] [Campylobacter jejuni subsp. jejuni NCTC 11168]	0	583	1	1
	chuZ	LNKIFJBL_01747	756	VFG044074(gi:218563202)	putative pyridoxamine 5'-phosphate oxidase [direct heme uptake system (IA056)] [Campylobacter jejuni subsp. jejuni NCTC 11168]	0	514	1	1
	hitC	LNKIFJBL_00615	741	VFG013571(gi:68248710)	iron-utilization ATP-binding protein hFbpC [Haemophilus iron transport locus (CVF501)] [Haemophilus influenzae 86-028NP]	6e-31	117	0.56	0.342
	hitC	LNKIFJBL_00173	906	VFG013572(gi:148825627)	iron(III}ABC transporter ATP-binding protein [Haemophilus iron transport locus (CVF501)][Haemophilus influenzae PittEE]	9e-38	137	0.585	0.391
	hemN	LNKIFJBL_00579	1068	VFG013628(gi:148827660)	coproporphyrinogen III oxidase [Heme biosynthesis (CVF506)] [Haemophilus influenzae PittGG]	2e-45	159	0.536	0.383
	metN_1	LNKIFJBL_00826	1011	VFG013573(gi:113460924)	iron(III)ABC transporter, ATP-binding protein [Haemophilus iron transport locus (CVF501)][Haemophilus somnus 129PT]	1e-42	150	0.575	0.351
	hitC	LNKIFJBL_00464	762	VFG013192(gi:170717476)	ABC transporter related [Haemophilus iron transport locus (CVF501)] [Haemophilus somnus 2336]	1e-44	153	0.569	0.348
	hitB	LNKIFJBL_00174	1617	VFG013191(gi:170717477)	binding-protein-dependent transport systems inner membrane component [Haemophilus iron transport locus (CVF501)] [Haemophilus somnus 2336]	2e-56	198	0.528	0.301
	hitA	LNKIFJBL_00175	1005	VFG013190(gi:170717479)	extracellular solute-binding protein family 1 [Haemophilus iron transport locus (CVF501)][Haemophilus somnus 2336]	7e-81	249	0.63	0.41
	hemL	LNKIFJBL_00901	1275	VFG013203(gi:170719024)	glutamate-1-semialdehyde-2,1-aminomutase [Heme biosynthesis (CVF506)] [Haemophilus somnus 2336]	5e-150	432	0.661	0.527
	hemC	LNKIFJBL_00541	924	VFG013198(gi:170718229)	porphobilinogen deaminase [Heme biosynthesis (CVF506)] [Haemophilus somnus 2336]	6e-76	235	0.647	0.487
	hemB	LNKIFJBL_01039	984	VFG013197(gi:170717931)	Porphobilinogen synthase [Heme biosynthesis (CVF506)] [Haemophilus somnus 2336]	7e-93	280	0.673	0.46
	hemE	LNKIFJBL_01337	1023	VFG013200(gi:170718716)	uroporphyrinogen decarboxylase [Heme biosynthesis (CVF506)] [Haemophilus somnus 2336]	8e-100	298	0.622	0.434
	mbtI	LNKIFJBL_00338	1251	VFG026700(gi:494692156)	anthranilate synthase component I [Mycobactin (CVF315)] [Mycobacterium tuberculosis str. Haarlem/NITR202]	1e-35	137	0.56	0.405
	yojI	LNKIFJBL_01722	1632	VFG016026(gi:26990908)	pyoverdine ABC export system, permease/ATP-binding protein [Pyoverdine (CVF551)] [Pseudomonas putida KT2440]	1e-76	252	0.546	0.335
10. Protease
	mpa	LNKIFJBL_01161	1938	VFG031144(gi:145223656)	vesicle-fusing ATPase [Proteasome-associated proteins (CVF656)] [Mycobacterium gilvum PYR-GCK]	4e-26	113	0.567	0.369
	tig	LNKIFJBL_00193	1335	VFG005553(gi:24378614)	trigger factor [Trigger factor (CVF149)] [Streptococcus mutans UA159]	3e-37	140	0.515	0.318
	htrA	LNKIFJBL_01322	1419	VFG015773(gi:170720094)	2-alkenal reductase [Alginate regulation (CVF523)] [Pseudomonas putida W619]	8e-76	242	0.633	0.423
11. Phagosome arresting
	ndk	LNKIFJBL_00326	414	VFG031457(gi:15609582)	Probable nucleoside diphosphate kinase NdkA (NDK)(NDP kinase)(nucleoside-2-P kinase)[Nucleoside diphosphate kinase (CVF660)] [Mycobacterium tuberculosis H37Rv]	3e-38	126	0.664	0.489
12. Immune modulator
	napA	LNKIFJBL_01674	450	VFG006375(gi:32265709)	starvation-inducible DNA-binding protein Dps [Neutrophil-activating protein (HP-NAP)(CVF215)][Helicobacter hepaticus ATCC 51449]	3e-38	127	0.631	0.433
13. Antimicrobial activity
	aroH	LNKIFJBL_00773	1341	VFG015510(gi:152985851)	phenazine biosynthesis protein PhzC [Phenazines biosynthesis (CVF536)] [Pseudomonas aeruginosa PA7]	1e-84	265	0.521	0.381
14. Enzyme
	eno	LNKIFJBL_01814	1245	VFG005576(gi:76788358)	phosphopyruvate hydratase [Streptococcal enolase (CVF153)] [Streptococcus agalactiae A909]	3e-133	389	0.675	0.533
