# Supplementary material for: Multi-Omics Approach Reveals the Potential Core Vaccine Targets for the Emerging Foodborne Pathogen Campylobacter jejuni
Source: Front Microbiol. 2021 Jun 24;12:665858. doi: 10.3389/fmicb.2021.665858 (PMC8265506; doi:10.3389/fmicb.2021.665858)
Supplement: Supplementary file 3 [file Table_3.XLSX]

## Sheet: Sheet1
Essential genes in core VFs of Campylobacter jejuni
Sequence accession	Gene name	Gene length	DEG accession	Function	COG_accession	COG_class	Subject Species	GO	E value	bit score	positives	identical
LNKIFJBL_00067	flhG	867	DEG10080175	ATP-binding protein (ylxH)	COG0455D	Other	Helicobacter pylori 26695	GO:0005524	4e-78	238	0.643	0.473
LNKIFJBL_00101	soj	786	DEG10500081	ParA family chromosome partitioning ATPase	-	-	Campylobacter jejuni subsp. jejuni 81-176	-	1e-180	495	1	1
LNKIFJBL_00108	atpD	1398	DEG10500312	F0F1 ATP synthase subunit beta	-	-	Campylobacter jejuni subsp. jejuni 81-176	-	0	907	1	1
LNKIFJBL_00133	lpxC	885	DEG10490011	UDP-3-O-[3-hydroxymyristoyl] N-acetylglucosamine deacetylase	-	-	Campylobacter jejuni subsp. jejuni NCTC 11168 = ATCC 700819	-	0	571	0.997	0.993
LNKIFJBL_00143	chuC	855	DEG10070090	manganese ABC transporter, ATP-binding protein	COG1121P	-	Streptococcus pneumoniae	-	4e-36	128	0.53	0.363
LNKIFJBL_00170	sodB	663	DEG10120355	iron/manganese superoxide dismutase family protein	COG0605P	other metabolism - degradation, utilization, assimilation	Francisella novicida U112	GO:0046872 GO:0004784	1e-74	223	0.706	0.548
LNKIFJBL_00173	hitC	906	DEG10050060	ferric transporter ATP-binding subunit	COG3842E	-	Haemophilus influenzae Rd KW20	GO:0043190 GO:0005524 GO:0015408 GO:0055072	7e-43	149	0.643	0.384
LNKIFJBL_00174	hitB	1617	DEG10400350	iron(III) ABC transporter permease	COG1178P	-	Synechococcus elongatus PCC 7942	-	2e-54	191	0.553	0.303
LNKIFJBL_00192	clpP	585	DEG10310021	ATP-dependent Clp protease proteolytic subunit	COG0740OU	-	Campylobacter jejuni subsp. jejuni NCTC 11168 = ATCC 700819	GO:0005737 GO:0004252	1e-143	396	1	1
LNKIFJBL_00193	tig	1335	DEG10470404	trigger factor	-	-	Bacillus thuringiensis BMB171	-	4e-43	155	0.547	0.326
LNKIFJBL_00194	folE	573	DEG10400408	GTP cyclohydrolase I	COG0302H	-	Synechococcus elongatus PCC 7942	-	1e-82	243	0.818	0.597
LNKIFJBL_00220	ricA	549	DEG10180240	Phenylacetic acid degradation protein paaY	COG0663R	-	Escherichia coli MG1655 I	GO:0016740 GO:0010124	6e-27	100	0.578	0.393
LNKIFJBL_00265	lpxA	792	DEG10350250	UDP-N-acetylglucosamine acyltransferase	COG1043M	-	Burkholderia pseudomallei K96243	GO:0005737 GO:0008780 GO:0009245	9e-64	199	0.621	0.437
LNKIFJBL_00274	cheA	2310	DEG10110115	Chemotaxisprotein, histidine-kinase	COG0643NT	Cell motility	Salmonella typhimurium LT2	GO:0005737 GO:0005524 GO:0000155 GO:0006935	9e-87	287	0.642	0.416
LNKIFJBL_00308	lysA	1209	DEG10080050	diaminopimelate decarboxylase (dap decarboxylase) (lysA)	COG0019E	Biosynthesis and Metabolism	Helicobacter pylori 26695	GO:0008836 GO:0030170 GO:0009089	1e-165	469	0.754	0.605
LNKIFJBL_00313	fliG	1029	DEG10500060	flagellar motor switch protein G	-	-	Campylobacter jejuni subsp. jejuni 81-176	-	0	689	1	1
LNKIFJBL_00314	fliH	831	DEG10500069	flagellar assembly protein H	-	-	Campylobacter jejuni subsp. jejuni 81-176	-	0	540	0.982	0.982
LNKIFJBL_00326	ndk	414	DEG10500290	nucleoside diphosphate kinase	-	-	Campylobacter jejuni subsp. jejuni 81-176	-	1e-97	275	1	0.993
LNKIFJBL_00338	mbtl	1251	DEG10440018	anthranilate synthase component I; TrpE	-	-	Acinetobacter baumannii ATCC 17978	-	2e-50	174	0.6	0.415
LNKIFJBL_00339	trpD	1602	DEG10410319	anthranilate phosphoribosyltransferase	COG0547	-	Rhodopseudomonas palustris CGA009	-	4e-58	196	0.547	0.37
LNKIFJBL_00352	glmM	1338	DEG10500092	phosphoglucosamine mutase		-	Campylobacter jejuni subsp. jejuni 81-176	-	0	776	0.996	0.991
LNKIFJBL_00376	kdsA	816	DEG10400589	2-dehydro-3-deoxyphosphooctonate aldolase	COG2877M	-	Synechococcus elongatus PCC 7942	-	2e-86	258	0.682	0.554
LNKIFJBL_00392	fur	474	DEG10500142	ferric uptake regulation protein	-	-	Campylobacter jejuni subsp. jejuni 81-176	-	2e-116	325	1	1
LNKIFJBL_00430	fabG	744	DEG10020120	3-Oxoacyl-[acyl-carrier protein] reductase	COG1028IQR	Lipid metabolism (H)	Staphylococcus aureus N315	GO:0004316 GO:0051287 GO:0050661 GO:0030497	7e-73	221	0.656	0.466
LNKIFJBL_00464	gltL	762	DEG10180114	Glutamate/aspartate transport ATP-binding protein gltL	COG1126E	-	Escherichia coli MG1655 I	GO:0005886 GO:0005524 GO:0016887 GO:0006865	7e-83	247	0.733	0.521
LNKIFJBL_00469	tuf	1200	DEG10500315	elongation factor Tu	-	-	Campylobacter jejuni subsp. jejuni 81-176	-	0	785	1	1
LNKIFJBL_00508	clpB	2574	DEG10050311	ATP-dependent Clp protease ATPase subunit	COG0542O	-	Haemophilus influenzae Rd KW20	GO:0005737 GO:0005524 GO:0016485 GO:0009408	0	807	0.698	0.5
LNKIFJBL_00522	fliE	297	DEG10500053	flagellar hook-basal body protein FliE	-	-	Campylobacter jejuni subsp. jejuni 81-176	-	5e-50	152	1	1
LNKIFJBL_00523	flgC	495	DEG10500058	flagellar basal body rod protein FlgC	-	-	Campylobacter jejuni subsp. jejuni 81-176	-	4e-108	304	0.994	0.994
LNKIFJBL_00538	hemA	1299	DEG10500211	glutamyl-tRNA reductase	-	-	Campylobacter jejuni subsp. jejuni 81-176	-	0	840	1	0.998
LNKIFJBL_00541	hemC	924	DEG10500275	porphobilinogen deaminase	-	-	Campylobacter jejuni subsp. jejuni 81-176	-	0	587	1	1
LNKIFJBL_00575	lpxD	966	DEG10080030	UDP-3-O-[3-hydroxymyristoyl] glucosamine N-acyltransferase	COG1044M	Cell Envelope	Helicobacter pylori 26695	GO:0016747 GO:0009245	7e-80	245	0.577	0.42
LNKIFJBL_00579	hemN	1068	DEG10410087	coproporphyrinogen III oxidase	COG0635	-	Rhodopseudomonas palustris CGA009	-	1e-44	156	0.468	0.317
LNKIFJBL_00587	tlyA	762	DEG10080196	hemolysin (tly)	COG1189J	Other	Helicobacter pylori 26695	GO:0008168 GO:0003723	5e-44	147	0.645	0.437
LNKIFJBL_00595	peb4cbf2	822	DEG10490057	peptidyl-prolyl cis-trans isomerase	-	-	Campylobacter jejuni subsp. jejuni NCTC 11168 = ATCC 700819	-	0	507	1	1
LNKIFJBL_00615	pstB	741	DEG10490059	phosphate ABC transporter ATP-binding protein	-	-	Campylobacter jejuni subsp. jejuni NCTC 11168 = ATCC 700819	-	0	499	1	0.992
LNKIFJBL_00663	ddrA	753	DEG10500089	ABC transporter, ATP-binding protein	-	-	Campylobacter jejuni subsp. jejuni 81-176	-	2e-171	471	1	1
LNKIFJBL_00756	glnA1	1431	DEG10500276	glutamine synthetase, type I	-	-	Campylobacter jejuni subsp. jejuni 81-176	-	0	998	1	0.996
LNKIFJBL_00773	aroH	1341	DEG10450175	3-deoxy-7-phosphoheptulonate synthase	-	-	NC_003062	-	0	561	0.739	0.592
LNKIFJBL_00819	kdtB	477	DEG10500163	phosphopantetheine adenylyltransferase	-	-	Campylobacter jejuni subsp. jejuni 81-176	-	1e-116	325	1	1
LNKIFJBL_00821	flgA	663	DEG10310101	flagellar basal body P-ring biosynthesis protein FlgA	COG1261NO	-	Campylobacter jejuni subsp. jejuni NCTC 11168 = ATCC 700819	GO:0031514	9e-158	434	1	1
LNKIFJBL_00823	nlpA	771	DEG10020076	Conserved hypothetical protein	COG1464P	Function unknown (S)	Staphylococcus aureus N315	-	1e-40	140	0.565	0.369
LNKIFJBL_00824	metQ_2	774	DEG10020076	Conserved hypothetical protein	COG1464P	Function unknown (S)	Staphylococcus aureus N315	-	2e-74	227	0.639	0.479
LNKIFJBL_00826	metN_1	1011	DEG10470444	methionine import ATP-binding protein MetN 3	-	-	Bacillus thuringiensis BMB171	-	1e-64	207	0.59	0.361
LNKIFJBL_00859	cylG	780	DEG10500101	7-alpha-hydroxysteroid dehydrogenase	-	-	Campylobacter jejuni subsp. jejuni 81-176	-	0	506	1	1
LNKIFJBL_00865	kdsB	720	DEG10240057	3-deoxy-manno-octulosonate cytidylyltransferase	COG1212M	-	Burkholderia thailandensis E264	GO:0005737 GO:0008690 GO:0033468 GO:0019294	1e-54	175	0.534	0.368
LNKIFJBL_00872	uppS	669	DEG10330039	undecaprenyl pyrophosphate synthase	COG0020I	-	Salmonella enterica serovar Typhi Ty2	GO:0008834 GO:0000287 GO:0071555 GO:0009252 GO:0008360	7e-53	170	0.611	0.367
LNKIFJBL_00901	hemL	1275	DEG10500333	glutamate-1-semialdehyde aminotransferase	-	-	Campylobacter jejuni subsp. jejuni 81-176	-	0	827	1	0.995
LNKIFJBL_00933	ompR	672	DEG10260070	osmolarity response regulator	-	-	Salmonella enterica subsp. enterica serovar Typhimurium str. 14028S	GO:0003677 GO:0000160 GO:0006355 GO:0006351	3e-30	111	0.556	0.304
LNKIFJBL_00945	glnQ_2	729	DEG10370038	amino acid transport ATP-binding protein	COG1126E	-	Streptococcus pyogenes MGAS5448	-	8e-77	231	0.72	0.51
LNKIFJBL_00949	cds6	978	DEG10310116	hypothetical protein	COG3034S	-	Campylobacter jejuni subsp. jejuni NCTC 11168 = ATCC 700819	GO:0016740	0	622	1	1
LNKIFJBL_00954	cysK	900	DEG10500325	cysteine synthase A	-	-	Campylobacter jejuni subsp. jejuni 81-176	-	8e-169	467	0.988	0.988
LNKIFJBL_00964	glnQ_3	729	DEG10180114	Glutamate/aspartate transport ATP-binding protein gltL	COG1126E	-	Escherichia coli MG1655 I	GO:0005886 GO:0005524 GO:0016887 GO:0006865	8e-75	226	0.714	0.535
LNKIFJBL_00966	cheB	555	DEG10260034	chemotaxis-specific methylesterase	-	-	Salmonella enterica subsp. enterica serovar Typhimurium str. 14028S	GO:0005737 GO:0000156 GO:0008984 GO:0006935	8e-29	108	0.527	0.339
LNKIFJBL_00992	secA	2589	DEG10240117	preprotein translocase subunit SecA	COG0653U	-	Burkholderia thailandensis E264	GO:0005737 GO:0005886 GO:0005524 GO:0046872 GO:0065002 GO:0017038 GO:0006605	0	824	0.64	0.481
LNKIFJBL_01039	hemB	984	DEG10400450	delta-aminolevulinic acid dehydratase	COG0113H	-	Synechococcus elongatus PCC 7942	-	1e-119	346	0.731	0.534
LNKIFJBL_01045	rpoD	1869	DEG10500179	RNA polymerase sigma factor RpoD	-	-	Campylobacter jejuni subsp. jejuni 81-176	-	0	1137	0.998	0.998
LNKIFJBL_01060	ddrA	771	DEG10460097	ABC transporter ATP-binding protein	-	-	Brevundimonas subvibrioides ATCC 15264	-	2e-39	137	0.536	0.324
LNKIFJBL_01069	flgR	1302	DEG10340155	putative sigma-54 dependent transcriptional regulator	-	-	Bacteroides fragilis 638R	GO:0005524 GO:0043565 GO:0006355 GO:0006351	4e-75	239	0.643	0.455
LNKIFJBL_01153	clpC	2130	DEG10020040	endopeptidase	COG0542O	Adaption to atypical conditions	Staphylococcus aureus N315	GO:0005524 GO:0019538 GO:0006950	2e-151	459	0.563	0.357
LNKIFJBL_01161	ftsH	1938	DEG10080192	cell division protein (ftsH)	COG0465O	Cell Division	Helicobacter pylori 26695	GO:0016021 GO:0005886 GO:0005524 GO:0016887 GO:0004222 GO:0008270 GO:0051301 GO:0030163	0	756	0.846	0.705
LNKIFJBL_01163	cheY	393	DEG10080191	chemotaxis protein (cheY)	COG0745TK	Motility	Helicobacter pylori 26695	GO:0000160	3e-71	208	0.943	0.828
LNKIFJBL_01165	wbpM	1773	DEG10360113	nucleotide sugar epimerasedehydratase WbpM	-	-	Pseudomonas aeruginosa PAO1	GO:0009058	6e-95	303	0.521	0.332
LNKIFJBL_01176	gne	987	DEG10310150	UDP-GlcNAc/Glc 4-epimerase	COG1087M	-	Campylobacter jejuni subsp. jejuni NCTC 11168 = ATCC 700819	GO:0050662 GO:0003978 GO:0006012	0	682	0.997	0.997
LNKIFJBL_01178	waaC	1029	DEG10080047	lipopolysaccharide heptosyltransferase-1 (rfaC)	COG0859M	Cell Envelope	Helicobacter pylori 26695	GO:0008920 GO:0009103	5e-45	156	0.521	0.36
LNKIFJBL_01191	waaF	960	DEG10350045	ADP-heptose--LPS heptosyltransferase II	COG0859M	-	Burkholderia pseudomallei K96243	GO:0016757 GO:0009103	1e-26	106	0.536	0.345
LNKIFJBL_01192	gmhA	561	DEG10410484	phosphoheptose isomerase	COG0279	-	Rhodopseudomonas palustris CGA009	-	3e-60	185	0.758	0.557
LNKIFJBL_01198	copA	2352	DEG10020292	Copper-transporting ATPase copA	COG2217P	General function prediction only (R)	Staphylococcus aureus N315	GO:0016021 GO:0005886 GO:0005524 GO:0019829 GO:0005507 GO:0006825	6e-65	230	0.515	0.308
LNKIFJBL_01214	yebC	708	DEG10180313	Protein yebC	COG0217S	-	Escherichia coli MG1655 I	GO:0005737 GO:0003677 GO:0006355 GO:0006351	1e-34	123	0.55	0.368
LNKIFJBL_01321	bfmR	675	DEG10500139	DNA-binding response regulator	-	-	Campylobacter jejuni subsp. jejuni 81-176	-	1e-152	422	1	1
LNKIFJBL_01322	htrA	1419	DEG10080174	serine protease (htrA)	COG0265O	Protein Synthesis and Processing	Helicobacter pylori 26695	GO:0004252	7e-126	372	0.661	0.483
LNKIFJBL_01332	pdxJ	774	DEG10500108	pyridoxine 5'-phosphate synthase	-	-	Campylobacter jejuni subsp. jejuni 81-176	-	0	498	0.98	0.965
LNKIFJBL_01333	pdxA	1095	DEG10360027	4-hydroxythreonine-4-phosphate dehydrogenase	-	-	Pseudomonas aeruginosa PAO1	GO:0005737 GO:0050570 GO:0050897 GO:0000287 GO:0051287 GO:0008270 GO:0042823 GO:0008615	4e-36	133	0.485	0.306
LNKIFJBL_01337	hemE	1023	DEG10320333	uroporphyrinogen decarboxylase	-	-	Salmonella enterica serovar Typhimurium SL1344	GO:0005737 GO:0004853 GO:0006782	3e-105	311	0.638	0.455
LNKIFJBL_01355	regX3	672	DEG10500139	DNA-binding response regulator	-	-	Campylobacter jejuni subsp. jejuni 81-176	-	3e-68	208	0.717	0.507
LNKIFJBL_01366	relA	2196	DEG10500223	RelA/SpoT family protein	-	-	Campylobacter jejuni subsp. jejuni 81-176	-	0	1444	0.996	0.994
LNKIFJBL_01443	pseB	1005	DEG10470320	UDP-N-acetylglucosamine 4,6-dehydratase	-	-	Bacillus thuringiensis BMB171	-	4e-80	246	0.64	0.473
LNKIFJBL_01458	hisF	747	DEG10130468	imidazole glycerol phosphate synthase, cyclase subunit	COG0107E	Amino acid biosynthesis	Acinetobacter baylyi ADP1	GO:0005737 GO:0000107 GO:0016829 GO:0000105	7e-60	189	0.638	0.412
LNKIFJBL_01459	hisH	606	DEG10130466	imidazole glycerol phosphate synthetase, glutamine amidotransferase subunit	COG0118E	Amino acid biosynthesis	Acinetobacter baylyi ADP1	GO:0005737 GO:0000107 GO:0006541 GO:0000105	3e-59	183	0.643	0.457
LNKIFJBL_01504	ppk	2085	DEG10500107	polyphosphate kinase	-	-	Campylobacter jejuni subsp. jejuni 81-176	-	0	1431	0.999	0.999
LNKIFJBL_01549	gapA	999	DEG10500310	glyceraldehyde 3-phosphate dehydrogenase A	-	-	Campylobacter jejuni subsp. jejuni 81-176	-	0	652	1	1
LNKIFJBL_01589	kpsF	948	DEG10310189	D-arabinose 5-phosphate isomerase	COG0794M	-	Campylobacter jejuni subsp. jejuni NCTC 11168 = ATCC 700819	GO:0030554 GO:0030246 GO:0016853 GO:0005975	0	595	1	1
LNKIFJBL_01590	kpsD	1659	DEG10310190	capsule polysaccharide export system periplasmic protein	COG1596M	-	Campylobacter jejuni subsp. jejuni NCTC 11168 = ATCC 700819	GO:0016020 GO:0015159	0	1080	1	1
LNKIFJBL_01592	kpsT	663	DEG10310192	capsule polysaccharide export ATP-binding protein	COG1134GM	-	Campylobacter jejuni subsp. jejuni NCTC 11168 = ATCC 700819	GO:0005524 GO:0016887	7e-165	452	1	1
LNKIFJBL_01622	cadF	960	DEG10440124	outer membrane protein A	-	-	Acinetobacter baumannii ATCC 17978	-	4e-27	107	0.51	0.355
LNKIFJBL_01676	galU	825	DEG10500078	UTP-glucose-1-phosphate uridylyltransferase	-	-	Campylobacter jejuni subsp. jejuni 81-176	-	0	564	1	1
LNKIFJBL_01722	yojI	1632	DEG10240281	cyclic peptide ABC transporter ATP-binding protein	COG4615QP	-	Burkholderia thailandensis E264	GO:0016021 GO:0005524 GO:0042626 GO:0015197	1e-48	176	0.57	0.396
LNKIFJBL_01734	hisH_2	588	DEG10400377	imidazole glycerol phosphate synthase subunit HisH	COG0118E	-	Synechococcus elongatus PCC 7942	-	1e-38	131	0.547	0.345
LNKIFJBL_01737	hisF_2	768	DEG10130468	imidazole glycerol phosphate synthase, cyclase subunit	COG0107E	Amino acid biosynthesis	Acinetobacter baylyi ADP1	GO:0005737 GO:0000107 GO:0016829 GO:0000105	4e-64	200	0.59	0.402
LNKIFJBL_01749	chuB	1002	DEG10050541	iron chelatin ABC transporter permease protein	COG0609P	-	Haemophilus influenzae Rd KW20	GO:0016021 GO:0005886 GO:0005215	5e-32	121	0.527	0.32
LNKIFJBL_01750	chuC	777	DEG10330160	iron-enterobactin transporter ATP-binding protein	COG1120PH	-	Salmonella enterica serovar Typhi Ty2	GO:0005524 GO:0016887	2e-45	152	0.566	0.322
LNKIFJBL_01801	aatc	651	DEG10290200	ABC-type lipoprotein release system ATPase component LolD	-	-	Shewanella oneidensis MR-1	GO:0043190 GO:0005524 GO:0016887 GO:0042954	2e-63	196	0.723	0.46
LNKIFJBL_01814	eno	1245	DEG10500283	phosphopyruvate hydratase	-	-	Campylobacter jejuni subsp. jejuni 81-176	-	0	793	0.995	0.995
LNKIFJBL_01861	leuD	603	DEG10500308	isopropylmalate isomerase small subunit	-	-	Campylobacter jejuni subsp. jejuni 81-176	-	4e-145	400	0.995	0.995
