# Supplementary material for: Multi-Omics Approach Reveals the Potential Core Vaccine Targets for the Emerging Foodborne Pathogen Campylobacter jejuni
Source: Front Microbiol. 2021 Jun 24;12:665858. doi: 10.3389/fmicb.2021.665858 (PMC8265506; doi:10.3389/fmicb.2021.665858)
Supplement: Supplementary file 4 [file Table_4.XLSX]

## Sheet: Sheet1
Non-host homologous core VFs
Sequence_Accession	Gene Name	Seq Length	Accession Number	Description	E value	bit score	positives	identical
LNKIFJBL_00773	aroH	1341	No hits found
LNKIFJBL_01069	flgR	1302	No hits found
LNKIFJBL_00143	chuC	855	NP_056472.2	ATP-binding cassette sub-family A member 12 isoform b [Homo sapiens]	8e-16	80.1	0.527	0.278
LNKIFJBL_00173	hitC	906	NP_056472.2	ATP-binding cassette sub-family A member 12 isoform b [Homo sapiens]	1e-11	67.8	0.529	0.262
LNKIFJBL_01622	cadF	960	No hits found
LNKIFJBL_00966	cheB	555	No hits found
LNKIFJBL_01163	cheY	393	No hits found
LNKIFJBL_01153	clpA	2130	NP_001245323.1	caseinolytic peptidase B protein homolog isoform 4 [Homo sapiens]	1e-40	160	0.541	0.347
LNKIFJBL_00819	kdtB	477	No hits found
LNKIFJBL_01198	ctpV	2352	NP_001230111.1	copper-transporting ATPase 2 isoform c [Homo sapiens]	2e-43	172	0.432	0.272
LNKIFJBL_01750	chuC	777	NP_001258627.1	ATP-binding cassette sub-family B member 7, mitochondrial isoform 4 [Homo sapiens]	3e-24	103	0.481	0.298
LNKIFJBL_00523	flgC	495	No hits found
LNKIFJBL_00522	fliE	297	No hits found
LNKIFJBL_00313	fliG	1029	No hits found
LNKIFJBL_00392	fur	474	No hits found
LNKIFJBL_00756	glnA1	1431	XP_016866420.1	lengsin isoform X3 [Homo sapiens]	5e-15	79.3	0.392	0.238
LNKIFJBL_00945	glnQ_2	729	NP_036221.2	ATP-binding cassette sub-family B member 10, mitochondrial [Homo sapiens]	2e-25	107	0.536	0.332
LNKIFJBL_00964	glnQ_3	729	NP_056472.2	ATP-binding cassette sub-family A member 12 isoform b [Homo sapiens]	1e-21	95.9	0.561	0.299
LNKIFJBL_01192	gmhA	561	No hits found
LNKIFJBL_00174	hitB	1617	No hits found
LNKIFJBL_00314	fliH	831	No hits found
LNKIFJBL_00821	flgA	663	No hits found
LNKIFJBL_00949	cds6	978	No hits found
LNKIFJBL_01214	yebC	708	NP_057444.2	translational activator of cytochrome c oxidase 1 [Homo sapiens]	8e-15	74.3	0.509	0.276
LNKIFJBL_01676	galU	825	No hits found
LNKIFJBL_00538	hemA	1299	No hits found
LNKIFJBL_00901	hemL	1275	NP_114106.1	alanine--glyoxylate aminotransferase 2, mitochondrial isoform a precursor [Homo sapiens]	6e-20	94.4	0.417	0.274
LNKIFJBL_00579	hemN	1068	NP_060816.1	radical S-adenosyl methionine domain-containing protein 1, mitochondrial precursor [Homo sapiens]	4e-35	135	0.513	0.309
LNKIFJBL_01458	hisF_1	747	No hits found
LNKIFJBL_01737	hisF_2	768	No hits found
LNKIFJBL_01459	hisH_1	606	No hits found
LNKIFJBL_01734	hisH_2	588	No hits found
LNKIFJBL_01749	chuB	1002	No hits found
LNKIFJBL_01322	htrA	1419	NP_710159.1	serine protease HTRA4 precursor [Homo sapiens]	2e-26	113	0.557	0.348
LNKIFJBL_00376	kdsA	816	No hits found
LNKIFJBL_00865	kdsB	720	No hits found
LNKIFJBL_01590	kpsD	1659	No hits found
LNKIFJBL_01589	kpsF	948	No hits found
LNKIFJBL_01592	kpsT	663	NP_056472.2	ATP-binding cassette sub-family A member 12 isoform b [Homo sapiens]	6e-17	81.6	0.463	0.273
LNKIFJBL_01861	leuD	603	No hits found
LNKIFJBL_00663	lptB_1	753	NP_056472.2	ATP-binding cassette sub-family A member 12 isoform b [Homo sapiens]	5e-27	111	0.558	0.325
LNKIFJBL_01060	lptB_2	771	NP_056472.2	ATP-binding cassette sub-family A member 12 isoform b [Homo sapiens]	6e-22	97.1	0.526	0.329
LNKIFJBL_00265	lpxA	792	No hits found
LNKIFJBL_00133	lpxC	885	No hits found
LNKIFJBL_00575	lpxD	966	No hits found
LNKIFJBL_00308	lysA	1209	NP_002530.1	ornithine decarboxylase isoform 1 [Homo sapiens]	7e-12	68.9	0.424	0.233
LNKIFJBL_00826	metN_1	1011	XP_006717059.1	ATP-binding cassette sub-family A member 2 isoform X1 [Homo sapiens]	3e-23	103	0.545	0.276
LNKIFJBL_00824	metQ_2	774	No hits found
LNKIFJBL_00823	nlpA	771	No hits found
LNKIFJBL_00933	ompR	672	No hits found
LNKIFJBL_01333	pdxA	1095	No hits found
LNKIFJBL_01332	pdxJ	774	No hits found
LNKIFJBL_01165	pglF	1773	NP_055120.1	dTDP-D-glucose 4,6-dehydratase isoform 1 [Homo sapiens]	5e-13	73.2	0.441	0.266
LNKIFJBL_01504	ppk	2085	No hits found
LNKIFJBL_01443	pseB	1005	NP_055120.1	dTDP-D-glucose 4,6-dehydratase isoform 1 [Homo sapiens]	6e-10	62	0.431	0.271
LNKIFJBL_00274	cheA	2310	No hits found
LNKIFJBL_01321	bfmR	675	No hits found
LNKIFJBL_01355	regX3	672	No hits found
LNKIFJBL_01366	relA	2196	NP_940929.1	guanosine-3',5'-bis(diphosphate) 3'-pyrophosphohydrolase MESH1 isoform 2 [Homo sapiens]	4e-07	52	0.493	0.321
LNKIFJBL_01178	waaC	1029	No hits found
LNKIFJBL_01191	waaF	960	No hits found
LNKIFJBL_01045	rpoD	1869	No hits found
LNKIFJBL_00992	secA	2589	No hits found
LNKIFJBL_00170	sodB	663	NP_001019636.1	superoxide dismutase [Mn], mitochondrial isoform A precursor [Homo sapiens]	2e-30	114	0.497	0.342
LNKIFJBL_00101	soj	786	No hits found
LNKIFJBL_00193	tig	1335	No hits found
LNKIFJBL_00587	tlyA	762	No hits found
LNKIFJBL_00338	mbtl	1251	No hits found
LNKIFJBL_00339	trpD	1602	No hits found
LNKIFJBL_00872	uppS	669	NP_079163.2	dehydrodolichyl diphosphate synthase complex subunit DHDDS isoform 2 [Homo sapiens]	2e-25	103	0.507	0.306
LNKIFJBL_01801	aatC	651	NP_036221.2	ATP-binding cassette sub-family B member 10, mitochondrial [Homo sapiens]	2e-25	105	0.524	0.341
LNKIFJBL_00067	flhG	867	NP_001310526.1	cytosolic Fe-S cluster assembly factor NUBP1 isoform 6 [Homo sapiens]	3e-08	55.5	0.46	0.257
LNKIFJBL_01722	yojI	1632	NP_001157413.1	ATP-binding cassette sub-family B member 5 isoform 1 [Homo sapiens]	2e-16	85.9	0.468	0.31
LNKIFJBL_00220	ricA	549	NP_115875.1	dynactin subunit 5 isoform 1 [Homo sapiens]	3e-07	50.4	0.513	0.277
*No hits found: no similarity with human protein
