# Supplementary material for: Multi-Omics Approach Reveals the Potential Core Vaccine Targets for the Emerging Foodborne Pathogen Campylobacter jejuni
Source: Front Microbiol. 2021 Jun 24;12:665858. doi: 10.3389/fmicb.2021.665858 (PMC8265506; doi:10.3389/fmicb.2021.665858)
Supplement: Supplementary file 5 [file Table_5.XLSX]

## Sheet: TMHMM 
Transmembrane analysis of the selected core VFs using TMHMM
Sequence_Accession	Gene_name	TMHMM result	Segmen location
LNKIFJBL_00067	flhG	outside	1 288
LNKIFJBL_00101	soj	outside	1 261
LNKIFJBL_00133	lpxC	outside	1 294
LNKIFJBL_00143	chuC	outside	1 284
LNKIFJBL_00170	sodB	outside	1 220
LNKIFJBL_00173	hitC	outside	1 301
LNKIFJBL_00174	hitB	inside	1 12
LNKIFJBL_00174	hitB	TMhelix	13 35
LNKIFJBL_00174	hitB	outside	36 68
LNKIFJBL_00174	hitB	TMhelix	69 91
LNKIFJBL_00174	hitB	inside	92 103
LNKIFJBL_00174	hitB	TMhelix	104 124
LNKIFJBL_00174	hitB	outside	125 143
LNKIFJBL_00174	hitB	TMhelix	144 166
LNKIFJBL_00174	hitB	inside	167 186
LNKIFJBL_00174	hitB	TMhelix	187 209
LNKIFJBL_00174	hitB	outside	210 240
LNKIFJBL_00174	hitB	TMhelix	241 263
LNKIFJBL_00174	hitB	inside	264 291
LNKIFJBL_00174	hitB	TMhelix	292 314
LNKIFJBL_00174	hitB	outside	315 328
LNKIFJBL_00174	hitB	TMhelix	329 351
LNKIFJBL_00174	hitB	inside	352 370
LNKIFJBL_00174	hitB	TMhelix	371 393
LNKIFJBL_00174	hitB	outside	394 407
LNKIFJBL_00174	hitB	TMhelix	408 430
LNKIFJBL_00174	hitB	inside	431 450
LNKIFJBL_00174	hitB	TMhelix	451 473
LNKIFJBL_00174	hitB	outside	474 504
LNKIFJBL_00174	hitB	TMhelix	505 527
LNKIFJBL_00174	hitB	inside	528 538
LNKIFJBL_00193	tig	outside	1 444
LNKIFJBL_00220	ricA	outside	1 182
LNKIFJBL_00265	lpxA	outside	1 263
LNKIFJBL_00274	cheA	outside	1 769
LNKIFJBL_00308	lysA	outside	1 402
LNKIFJBL_00313	fliG	outside	1 342
LNKIFJBL_00314	fliH	outside	1 276
LNKIFJBL_00338	mbtl	outside	1 416
LNKIFJBL_00339	trpD	outside	1 533
LNKIFJBL_00376	kdsA	outside	1 271
LNKIFJBL_00392	fur	outside	1 157
LNKIFJBL_00522	fliE	outside	1 98
LNKIFJBL_00523	flgC	outside	1 164
LNKIFJBL_00538	hemA	outside	1 432
LNKIFJBL_00575	lpxD	outside	1 321
LNKIFJBL_00579	hemN	outside	1 355
LNKIFJBL_00587	tlyA	outside	1 253
LNKIFJBL_00663	lptB_1	outside	1 250
LNKIFJBL_00756	glnA1	outside	1 476
LNKIFJBL_00773	aroH	outside	1 446
LNKIFJBL_00819	kdtB	outside	1 158
LNKIFJBL_00821	flgA	outside	1 220
LNKIFJBL_00823	nlpA	outside	1 256
LNKIFJBL_00824	metQ_2	outside	1 257
LNKIFJBL_00826	metN_1	outside	1 336
LNKIFJBL_00865	kdsB	outside	1 239
LNKIFJBL_00872	uppS	outside	1 222
LNKIFJBL_00901	hemL	outside	1 424
LNKIFJBL_00933	ompR	outside	1 223
LNKIFJBL_00945	glnQ_2	outside	1 242
LNKIFJBL_00949	cds6	outside	1 325
LNKIFJBL_00964	glnQ_3	outside	1 242
LNKIFJBL_00966	cheB	outside	1 184
LNKIFJBL_00992	secA	outside	1 862
LNKIFJBL_01045	rpoD	outside	1 622
LNKIFJBL_01060	lptB_2	outside	1 256
LNKIFJBL_01069	flgR	outside	1 433
LNKIFJBL_01153	clpA	outside	1 709
LNKIFJBL_01163	cheY	outside	1 130
LNKIFJBL_01165	pglF	inside	1 8
LNKIFJBL_01165	pglF	TMhelix	9 28
LNKIFJBL_01165	pglF	outside	29 37
LNKIFJBL_01165	pglF	TMhelix	38 60
LNKIFJBL_01165	pglF	inside	61 79
LNKIFJBL_01165	pglF	TMhelix	80 102
LNKIFJBL_01165	pglF	outside	103 590
LNKIFJBL_01178	waaC	outside	1 342
LNKIFJBL_01191	waaF	outside	1 319
LNKIFJBL_01192	gmhA	outside	1 186
LNKIFJBL_01198	ctpV	inside	1 163
LNKIFJBL_01198	ctpV	TMhelix	164 186
LNKIFJBL_01198	ctpV	outside	187 195
LNKIFJBL_01198	ctpV	TMhelix	196 213
LNKIFJBL_01198	ctpV	inside	214 232
LNKIFJBL_01198	ctpV	TMhelix	233 252
LNKIFJBL_01198	ctpV	outside	253 256
LNKIFJBL_01198	ctpV	TMhelix	257 275
LNKIFJBL_01198	ctpV	inside	276 407
LNKIFJBL_01198	ctpV	TMhelix	408 430
LNKIFJBL_01198	ctpV	outside	431 444
LNKIFJBL_01198	ctpV	TMhelix	445 467
LNKIFJBL_01198	ctpV	inside	468 738
LNKIFJBL_01198	ctpV	TMhelix	739 758
LNKIFJBL_01198	ctpV	outside	759 761
LNKIFJBL_01198	ctpV	TMhelix	762 779
LNKIFJBL_01198	ctpV	inside	780 783
LNKIFJBL_01214	yebC	outside	1 235
LNKIFJBL_01321	bfmR	outside	1 224
LNKIFJBL_01322	htrA	outside	1 472
LNKIFJBL_01332	pdxJ	outside	1 257
LNKIFJBL_01333	pdxA	outside	1 364
LNKIFJBL_01355	regX3	outside	1 223
LNKIFJBL_01366	relA	outside	1 731
LNKIFJBL_01443	pseB	outside	1 334
LNKIFJBL_01458	hisF_1	outside	1 248
LNKIFJBL_01459	hisH_1	outside	1 201
LNKIFJBL_01504	ppk	outside	1 694
LNKIFJBL_01589	kpsF	outside	1 315
LNKIFJBL_01590	kpsD	outside	1 552
LNKIFJBL_01592	kpsT	outside	1 220
LNKIFJBL_01622	cadF	outside	1 319
LNKIFJBL_01676	galU	outside	1 274
LNKIFJBL_01722	yojI	inside	1 12
LNKIFJBL_01722	yojI	TMhelix	13 35
LNKIFJBL_01722	yojI	outside	36 49
LNKIFJBL_01722	yojI	TMhelix	50 72
LNKIFJBL_01722	yojI	inside	73 137
LNKIFJBL_01722	yojI	TMhelix	138 160
LNKIFJBL_01722	yojI	outside	161 543
LNKIFJBL_01734	hisH_2	outside	1 195
LNKIFJBL_01737	hisF_2	outside	1 255
LNKIFJBL_01749	chuB	inside	1 12
LNKIFJBL_01749	chuB	TMhelix	13 35
LNKIFJBL_01749	chuB	outside	36 67
LNKIFJBL_01749	chuB	TMhelix	68 90
LNKIFJBL_01749	chuB	inside	91 96
LNKIFJBL_01749	chuB	TMhelix	97 115
LNKIFJBL_01749	chuB	outside	116 119
LNKIFJBL_01749	chuB	TMhelix	120 142
LNKIFJBL_01749	chuB	inside	143 148
LNKIFJBL_01749	chuB	TMhelix	149 171
LNKIFJBL_01749	chuB	outside	172 190
LNKIFJBL_01749	chuB	TMhelix	191 210
LNKIFJBL_01749	chuB	inside	211 240
LNKIFJBL_01749	chuB	TMhelix	241 263
LNKIFJBL_01749	chuB	outside	264 277
LNKIFJBL_01749	chuB	TMhelix	278 295
LNKIFJBL_01749	chuB	inside	296 301
LNKIFJBL_01749	chuB	TMhelix	302 324
LNKIFJBL_01749	chuB	outside	325 333
LNKIFJBL_01750	chuC	outside	1 258
LNKIFJBL_01801	aatC	outside	1 216
LNKIFJBL_01861	leuD	outside	1 200

## Sheet: PsorB
sub-cellular location of the selected core VFs
Sequence_Accession	Gene name	Location	PsorB score
LNKIFJBL_00067	flhG	CytoplasmicMembrane	9.82
LNKIFJBL_00101	soj	CytoplasmicMembrane	7.88
LNKIFJBL_00133	lpxC	Cytoplasmic	9.97
LNKIFJBL_00143	chuC	CytoplasmicMembrane	10
LNKIFJBL_00170	sodB	Periplasmic	9.44
LNKIFJBL_00173	hitC	CytoplasmicMembrane	7.88
LNKIFJBL_00174	hitB	CytoplasmicMembrane	10
LNKIFJBL_00193	tig	Cytoplasmic	8.96
LNKIFJBL_00220	ricA	Cytoplasmic	9.97
LNKIFJBL_00265	lpxA	Cytoplasmic	9.97
LNKIFJBL_00274	cheA	Cytoplasmic	9.97
LNKIFJBL_00308	lysA	Cytoplasmic	9.97
LNKIFJBL_00313	fliG	Cytoplasmic	9.12
LNKIFJBL_00314	fliH	Cytoplasmic	8.96
LNKIFJBL_00338	mbtl	Cytoplasmic	9.97
LNKIFJBL_00339	trpD	Cytoplasmic	9.97
LNKIFJBL_00376	kdsA	Cytoplasmic	9.97
LNKIFJBL_00392	fur	Cytoplasmic	9.97
LNKIFJBL_00522	fliE	Unknown
LNKIFJBL_00523	flgC	Periplasmic	9.44
LNKIFJBL_00538	hemA	Cytoplasmic	9.97
LNKIFJBL_00575	lpxD	Unknown
LNKIFJBL_00579	hemN	Cytoplasmic	9.97
LNKIFJBL_00587	tlyA	Cytoplasmic	8.96
LNKIFJBL_00663	lptB_1	Cytoplasmic	9.12
LNKIFJBL_00756	glnA1	Cytoplasmic	9.97
LNKIFJBL_00773	aroH	Cytoplasmic	9.97
LNKIFJBL_00819	kdtB	Cytoplasmic	9.97
LNKIFJBL_00821	flgA	Cytoplasmic	8.96
LNKIFJBL_00823	nlpA	CytoplasmicMembrane	9.99
LNKIFJBL_00824	metQ_2	CytoplasmicMembrane	9.99
LNKIFJBL_00826	metN_1	CytoplasmicMembrane	7.88
LNKIFJBL_00865	kdsB	Cytoplasmic	9.97
LNKIFJBL_00872	uppS	Cytoplasmic	9.97
LNKIFJBL_00901	hemL	Cytoplasmic	9.26
LNKIFJBL_00933	ompR	Cytoplasmic	9.97
LNKIFJBL_00945	glnQ_2	CytoplasmicMembrane	7.88
LNKIFJBL_00949	cds6	Unknown
LNKIFJBL_00964	glnQ_3	CytoplasmicMembrane	9.99
LNKIFJBL_00966	cheB	Cytoplasmic	9.26
LNKIFJBL_00992	secA	Cytoplasmic	9.12
LNKIFJBL_01045	rpoD	Cytoplasmic	9.97
LNKIFJBL_01060	lptB_2	CytoplasmicMembrane	7.88
LNKIFJBL_01069	flgR	Cytoplasmic	9.97
LNKIFJBL_01153	clpA	Cytoplasmic	9.97
LNKIFJBL_01163	cheY	Cytoplasmic	9.97
LNKIFJBL_01165	pglF	CytoplasmicMembrane	10
LNKIFJBL_01178	waaC	Cytoplasmic	9.97
LNKIFJBL_01191	waaF	Cytoplasmic	9.26
LNKIFJBL_01192	gmhA	Cytoplasmic	9.97
LNKIFJBL_01198	ctpV	CytoplasmicMembrane	10
LNKIFJBL_01214	yebC	Cytoplasmic	8.96
LNKIFJBL_01321	bfmR	Cytoplasmic	9.97
LNKIFJBL_01322	htrA	Periplasmic	9.76
LNKIFJBL_01332	pdxJ	Cytoplasmic	9.97
LNKIFJBL_01333	pdxA	Cytoplasmic	9.97
LNKIFJBL_01355	regX3	Cytoplasmic	9.97
LNKIFJBL_01366	relA	Cytoplasmic	8.96
LNKIFJBL_01443	pseB	Cytoplasmic	8.96
LNKIFJBL_01458	hisF_1	Cytoplasmic	9.97
LNKIFJBL_01459	hisH_1	Cytoplasmic	9.97
LNKIFJBL_01504	ppk	CytoplasmicMembrane	7.88
LNKIFJBL_01589	kpsF	Cytoplasmic	8.96
LNKIFJBL_01590	kpsD	Periplasmic	9.44
LNKIFJBL_01592	kpsT	CytoplasmicMembrane	9.82
LNKIFJBL_01622	cadF	OuterMembrane	10
LNKIFJBL_01676	galU	Cytoplasmic	9.97
LNKIFJBL_01722	yojI	CytoplasmicMembrane	10
LNKIFJBL_01734	hisH_2	Cytoplasmic	9.26
LNKIFJBL_01737	hisF_2	Cytoplasmic	9.97
LNKIFJBL_01749	chuB	CytoplasmicMembrane	10
LNKIFJBL_01750	chuC	CytoplasmicMembrane	9.99
LNKIFJBL_01801	aatC	CytoplasmicMembrane	10
LNKIFJBL_01861	leuD	Cytoplasmic	9.97
