# Supplementary material for: Multi-Omics Approach Reveals the Potential Core Vaccine Targets for the Emerging Foodborne Pathogen Campylobacter jejuni
Source: Front Microbiol. 2021 Jun 24;12:665858. doi: 10.3389/fmicb.2021.665858 (PMC8265506; doi:10.3389/fmicb.2021.665858)
Supplement: Supplementary file 6 [file Table_6.XLSX]

## Sheet: Sheet1
VaxiJen and molecular weight analysis of the flitered core VFs
Sequence_Accession	Gene Name	VaxiJen Score	Prediction	Molecular Weight
LNKIFJBL_00067	flhG	0.4944	Probable ANTIGEN	31861.6
LNKIFJBL_00101	soj	0.4014	Probable ANTIGEN	28731.2
LNKIFJBL_00133	lpxC	0.3514	Probable NON-ANTIGEN	32924.9
LNKIFJBL_00143	chuC	0.4255	Probable ANTIGEN	32573.9
LNKIFJBL_00170	sodB	0.5003	Probable ANTIGEN	24812.8
LNKIFJBL_00173	hitC	0.4078	Probable ANTIGEN	34646.3
LNKIFJBL_00174	hitB	0.6674	Probable ANTIGEN	62380.4
LNKIFJBL_00193	tig	0.5849	Probable ANTIGEN	50951.7
LNKIFJBL_00220	ricA	0.307	Probable NON-ANTIGEN	20307.5
LNKIFJBL_00265	lpxA	0.4387	Probable ANTIGEN	28650.7
LNKIFJBL_00274	cheA	0.525	Probable ANTIGEN	85289.6
LNKIFJBL_00308	lysA	0.5312	Probable ANTIGEN	45375.1
LNKIFJBL_00313	fliG	0.2653	Probable NON-ANTIGEN	38429.2
LNKIFJBL_00314	fliH	0.613	Probable ANTIGEN	31258.9
LNKIFJBL_00338	mbtl	0.2385	Probable NON-ANTIGEN	47664.9
LNKIFJBL_00339	trpD	0.3815	Probable NON-ANTIGEN	59892.3
LNKIFJBL_00376	kdsA	0.3123	Probable NON-ANTIGEN	29780.3
LNKIFJBL_00392	fur	0.3344	Probable NON-ANTIGEN	18054
LNKIFJBL_00522	fliE	0.567	Probable ANTIGEN	10831.2
LNKIFJBL_00523	flgC	0.4831	Probable ANTIGEN	18302.4
LNKIFJBL_00538	hemA	0.3534	Probable NON-ANTIGEN	48727.2
LNKIFJBL_00575	lpxD	0.5707	Probable ANTIGEN	34678.7
LNKIFJBL_00579	hemN	0.3508	Probable NON-ANTIGEN	41701.4
LNKIFJBL_00587	tlyA	0.6125	Probable ANTIGEN	29271.1
LNKIFJBL_00663	lptB_1	0.361	Probable NON-ANTIGEN	27634.5
LNKIFJBL_00756	glnA1	0.3804	Probable NON-ANTIGEN	53900.1
LNKIFJBL_00773	aroH	0.3446	Probable NON-ANTIGEN	49757
LNKIFJBL_00819	kdtB	0.1619	Probable NON-ANTIGEN	17815.9
LNKIFJBL_00821	flgA	0.4216	Probable ANTIGEN	25114.4
LNKIFJBL_00823	nlpA	0.3951	Probable NON-ANTIGEN	28843.5
LNKIFJBL_00824	metQ_2	0.4108	Probable ANTIGEN	28638.2
LNKIFJBL_00826	metN_1	0.396	Probable NON-ANTIGEN	37979.3
LNKIFJBL_00865	kdsB	0.4328	Probable ANTIGEN	27128.4
LNKIFJBL_00872	uppS	0.275	Probable NON-ANTIGEN	26059.2
LNKIFJBL_00901	hemL	0.1591	Probable NON-ANTIGEN	46076.3
LNKIFJBL_00933	ompR	0.3657	Probable NON-ANTIGEN	25957
LNKIFJBL_00945	glnQ_2	0.2013	Probable NON-ANTIGEN	27041.8
LNKIFJBL_00949	cds6	0.4233	Probable ANTIGEN	37719.4
LNKIFJBL_00964	glnQ_3	0.4294	Probable ANTIGEN	27210.7
LNKIFJBL_00966	cheB	0.2597	Probable NON-ANTIGEN	20192.6
LNKIFJBL_00992	secA	0.5579	Probable ANTIGEN	97976.1
LNKIFJBL_01045	rpoD	0.3242	Probable NON-ANTIGEN	72606.2
LNKIFJBL_01060	lptB_2	0.2777	Probable NON-ANTIGEN	28718.3
LNKIFJBL_01069	flgR	0.557	Probable ANTIGEN	49214.5
LNKIFJBL_01153	clpA	0.2859	Probable NON-ANTIGEN	80414.6
LNKIFJBL_01163	cheY	0.5823	Probable ANTIGEN	14404.6
LNKIFJBL_01165	pglF	0.4969	Probable ANTIGEN	66765.7
LNKIFJBL_01178	waaC	0.2572	Probable NON-ANTIGEN	39350
LNKIFJBL_01191	waaF	0.3504	Probable NON-ANTIGEN	36734.3
LNKIFJBL_01192	gmhA	0.4913	Probable ANTIGEN	20085.3
LNKIFJBL_01198	ctpV	0.2939	Probable NON-ANTIGEN	88135.3
LNKIFJBL_01214	yebC	0.3963	Probable NON-ANTIGEN	25755.1
LNKIFJBL_01321	bfmR	0.5243	Probable ANTIGEN	25477.4
LNKIFJBL_01322	htrA	0.5379	Probable ANTIGEN	51006.9
LNKIFJBL_01332	pdxJ	0.4769	Probable ANTIGEN	29010.8
LNKIFJBL_01333	pdxA	0.4707	Probable ANTIGEN	41386.5
LNKIFJBL_01355	regX3	0.6297	Probable ANTIGEN	25398.2
LNKIFJBL_01366	relA	0.3775	Probable NON-ANTIGEN	83775.8
LNKIFJBL_01443	pseB	0.3454	Probable NON-ANTIGEN	37368
LNKIFJBL_01458	hisF_1	0.4959	Probable ANTIGEN	27437.9
LNKIFJBL_01459	hisH_1	0.2887	Probable NON-ANTIGEN	22758.6
LNKIFJBL_01504	ppk	0.4047	Probable ANTIGEN	80478.7
LNKIFJBL_01589	kpsF	0.4545	Probable ANTIGEN	33918.8
LNKIFJBL_01590	kpsD	0.4261	Probable ANTIGEN	60841.7
LNKIFJBL_01592	kpsT	0.3032	Probable NON-ANTIGEN	24727.5
LNKIFJBL_01622	cadF	0.8043	Probable ANTIGEN	35997.1
LNKIFJBL_01676	galU	0.3423	Probable NON-ANTIGEN	30522.2
LNKIFJBL_01722	yojI	0.3956	Probable NON-ANTIGEN	62570.3
LNKIFJBL_01734	hisH_2	0.421	Probable ANTIGEN	21976.3
LNKIFJBL_01737	hisF_2	0.5914	Probable ANTIGEN	28059.3
LNKIFJBL_01749	chuB	0.406	Probable ANTIGEN	36177.2
LNKIFJBL_01750	chuC	0.2508	Probable NON-ANTIGEN	29466.9
LNKIFJBL_01801	aatC	0.3079	Probable NON-ANTIGEN	24328
LNKIFJBL_01861	leuD	0.2285	Probable NON-ANTIGEN	22899.3
