# Supplementary material for: Multi-Omics Approach Reveals the Potential Core Vaccine Targets for the Emerging Foodborne Pathogen Campylobacter jejuni
Source: Front Microbiol. 2021 Jun 24;12:665858. doi: 10.3389/fmicb.2021.665858 (PMC8265506; doi:10.3389/fmicb.2021.665858)
Supplement: Supplementary file 7 [file Table_7.XLSX]

## Sheet: B Cell epitope
BCPREDS Server 1.0
Protein name	Position	Epitope	Score
HtrA
	413	KEKSKGKNSGFQEGDIIIGV	0.999
	20	NFNESTATANRVNPAAGNAV	0.997
	243	ILSRGGGNNGIGFAIPSNMV	0.967
	131	NLPGSDIEYKAKLIGKDPKT	0.954
	83	FFDFDFSQRKGKNDKEVVSS	0.95
	45	SIKDAKKSVVNISTSKTITR	0.939
	208	NQYENFIQTDASINPGNSGG	0.862
SodB
	55	IIKTSNGGVFNNAAQVYNHD	0.94
	77	FDCIKPSTGCGCGGSCQSID	0.91
	162	VVDVWEHAYYVDHRNARPAY	0.867
CadF
	170	GGKKEKAVEEVADTRATPQA	0.999	CadF-1/-2#
	295	NPRSSNDTKEGRADNRRVDA	0.997
	214	GHFGFDKTTINPTFQEKIKE	0.99	CadF-2#
	70	SDVKYTNTNKTTDITRTYLS	0.989
	93	GIDVGEKFYFYGLAGGGYED	0.946
	115	NAAYDNKSGGFGHYGAGVKF	0.907	CadF-1/-2/-3#
	144	LETRDQINFNHANHNWVSTL	0.854
	237	VLDENERYDTILEGHTDNIG	0.835	CadF-2#
	39	DMDNRYAPGIRLGYHFDDFW	0.82
FlgC
	27	NIANANTTRTAEGGPYRRRE	0.999
	111	HPDANAEGYVAYPNVNPVIE	0.984
	73	NPLNDPSSPEEAKPAIQSVV	0.906
KpsD
	417	RAKQVEPKGQIVIDNPKSYN	0.982
	441	EDGDTINVPSKNNLIIVQGE	0.973
	496	VIRSNGKAEKYHSGIDMKRG	0.97
	316	HPEYVSENITISVNGEHNGL	0.954
	232	GDVILVGNVQNYAFVNGDVQ	0.92
	156	YQNVSVFVTGNVNAPGLYQG	0.871
	25	SAEDQGSATTSIDQNLSSNY	0.827
	462	SLPGAFVYDKGKDLRYYINL	0.814
	103	QVLVVDSQGNIFIPKVGAVN	0.803
	# in the supplementary Fig. S3 of Sulaeman S , Hernould M , Schaumann A , et al. Enhanced Adhesion of Campylobacter jejuni to Abiotic Surfaces Is Mediated by Membrane Proteins in Oxygen-Enriched Conditions[J]. Plos One, 2012, 7(9):e46402.
	## the red characters in MHC-I/-II were also in the supplementary Fig. S3 of Sulaeman S , Hernould M , Schaumann A , et al. Enhanced Adhesion of Campylobacter jejuni to Abiotic Surfaces Is Mediated by Membrane Proteins in Oxygen-Enriched Conditions[J]. Plos One, 2012, 7(9):e46402.

## Sheet: MHC-I
MHC-I epitope
Protein	allele	seq_num	start	end	length	peptide	core	icore	score	rank
HtrA
	HLA-A*01:01	1	11	21	11	ASALFAASINF	ASAAASINF	ASALFAASINF	0.002518	8.4
	HLA-A*01:01	1	9	21	13	SLASALFAASINF	SLASASINF	SLASALFAASINF	0.000552	21
	HLA-A*01:01	1	343	354	12	TLEIGQKISLSY	TLEIGSLSY	TLEIGQKISLSY	0.501122	0.19
	HLA-A*01:01	1	34	42	9	AAGNAVLSY	AAGNAVLSY	AAGNAVLSY	0.416756	0.25
	HLA-A*01:01	1	70	79	10	PLDDFFNDPY	PLDDFNDPY	PLDDFFNDPY	0.297556	0.38
	HLA-A*01:01	1	129	139	11	TVNLPGSDIEY	TVNLPGSEY	TVNLPGSDIEY	0.270877	0.42
	HLA-A*01:01	1	131	139	9	NLPGSDIEY	NLPGSDIEY	NLPGSDIEY	0.24318	0.46
	HLA-A*01:01	1	128	139	12	ITVNLPGSDIEY	ITPGSDIEY	ITVNLPGSDIEY	0.204343	0.54
	HLA-A*01:01	1	346	354	9	IGQKISLSY	IGQKISLSY	IGQKISLSY	0.174343	0.61
SodB
	HLA-A*01:01	1	17	25	9	FLSAETFSY	FLSAETFSY	FLSAETFSY	0.701905	0.1
	HLA-A*01:01	1	34	43	10	YVTNLNNLIK	YTNLNNLIK	YVTNLNNLIK	0.007609	4.4
	HLA-A*01:01	1	34	42	9	YVTNLNNLI	YVTNLNNLI	YVTNLNNLI	0.003777	6.6
	HLA-A*01:01	1	162	170	9	VVDVWEHAY	VVDVWEHAY	VVDVWEHAY	0.951115	0.02
	HLA-A*01:01	1	162	171	10	VVDVWEHAYY	VVDVEHAYY	VVDVWEHAYY	0.849002	0.05
	HLA-A*01:01	1	171	181	11	YVDHRNARPAY	YVDHRNARY	YVDHRNARPAY	0.789676	0.07
	HLA-A*01:01	1	17	25	9	FLSAETFSY	FLSAETFSY	FLSAETFSY	0.701905	0.1
	HLA-A*01:01	1	161	170	10	LVVDVWEHAY	LVDVWEHAY	LVVDVWEHAY	0.559776	0.16
	HLA-A*01:01	1	160	170	11	LLVVDVWEHAY	LVDVWEHAY	LLVVDVWEHAY	0.382475	0.29
	HLA-A*01:01	1	14	25	12	FGDFLSAETFSY	FGDAETFSY	FGDFLSAETFSY	0.299252	0.38
CadF
	HLA-A*01:01	1	5	15	11	FLCLGLASVLF	FLCLGSVLF	FLCLGLASVLF	0.000759	18
	HLA-A*01:01	1	5	13	9	FLCLGLASV	FLCLGLASV	FLCLGLASV	0.000541	21
	HLA-A*01:01	1	5	14	10	FLCLGLASVL	FLCGLASVL	FLCLGLASVL	0.000179	38
	HLA-A*01:01	1	251	260	10	HTDNIGSRAY	HTDNIGSRY	HTDNIGSRAY	0.989657	0.01
	HLA-A*01:01	1	80	87	8	TTDITRTY	TTD-ITRTY	TTDITRTY	0.880724	0.04
	HLA-A*01:01	1	250	260	11	GHTDNIGSRAY	HTDNIGSRY	HTDNIGSRAY	0.782512	0.07
	HLA-A*01:01	1	61	69	9	QLEFGLEHY	QLEFGLEHY	QLEFGLEHY	0.760242	0.08
	HLA-A*01:01	1	79	87	9	KTTDITRTY	KTTDITRTY	KTTDITRTY	0.701904	0.1
	HLA-A*01:01	1	93	101	9	GIDVGEKFY	GIDVGEKFY	GIDVGEKFY	0.688188	0.1
	HLA-A*01:01	1	251	261	11	HTDNIGSRAYN	HTDNIGSRY	HTDNIGSRAY	0.615121	0.13
FlgC
	HLA-A*01:01	1	176	184	9	LSSDSVIQY	LSSDSVIQY	LSSDSVIQY	0.944574	0.02
	HLA-A*01:01	1	184	195	12	YLDKAGGINLEY	YLDKAGLEY	YLDKAGGINLEY	0.91852	0.03
	HLA-A*01:01	1	177	184	8	SSDSVIQY	SSDSV-IQY	SSDSVIQY	0.898596	0.03
	HLA-A*01:01	1	532	540	9	FSMLTQILY	FSMLTQILY	FSMLTQILY	0.82715	0.06
	HLA-A*01:01	1	35	44	10	SIDQNLSSNY	SIDNLSSNY	SIDQNLSSNY	0.812885	0.06
	HLA-A*01:01	1	173	184	12	YQGLSSDSVIQY	YSSDSVIQY	YQGLSSDSVIQY	0.778514	0.07
	HLA-A*01:01	1	33	44	12	TTSIDQNLSSNY	TTSIDQNLY	TTSIDQNLSSNY	0.640115	0.12
	HLA-A*01:01	1	174	184	11	QGLSSDSVIQY	QSSDSVIQY	QGLSSDSVIQY	0.637353	0.12
	HLA-A*01:01	1	461	469	9	VSLPGAFVY	VSLPGAFVY	VSLPGAFVY	0.606981	0.14
	HLA-A*01:01	1	278	286	9	VTNAIVKSY	VTNAIVKSY	VTNAIVKSY	0.591898	0.14
KpsD
	HLA-A*01:01	1	176	184	9	LSSDSVIQY	LSSDSVIQY	LSSDSVIQY	0.944574	0.02
	HLA-A*01:01	1	184	195	12	YLDKAGGINLEY	YLDKAGLEY	YLDKAGGINLEY	0.91852	0.03
	HLA-A*01:01	1	177	184	8	SSDSVIQY	SSDSV-IQY	SSDSVIQY	0.898596	0.03
	HLA-A*01:01	1	532	540	9	FSMLTQILY	FSMLTQILY	FSMLTQILY	0.82715	0.06
	HLA-A*01:01	1	35	44	10	SIDQNLSSNY	SIDNLSSNY	SIDQNLSSNY	0.812885	0.06
	HLA-A*01:01	1	173	184	12	YQGLSSDSVIQY	YSSDSVIQY	YQGLSSDSVIQY	0.778514	0.07
	HLA-A*01:01	1	33	44	12	TTSIDQNLSSNY	TTSIDQNLY	TTSIDQNLSSNY	0.640115	0.12
	HLA-A*01:01	1	174	184	11	QGLSSDSVIQY	QSSDSVIQY	QGLSSDSVIQY	0.637353	0.12
	HLA-A*01:01	1	461	469	9	VSLPGAFVY	VSLPGAFVY	VSLPGAFVY	0.606981	0.14
	HLA-A*01:01	1	278	286	9	VTNAIVKSY	VTNAIVKSY	VTNAIVKSY	0.591898	0.14
	HLA-A*01:01	1	538	546	9	ILYQIAIAT	ILYQIAIAT	ILYQIAIAT	0.000126	44
	HLA-A*01:01	1	538	548	11	ILYQIAIATNV	ILYQIATNV	ILYQIAIATNV	4.9e-05	63

## Sheet: MHC-II
MHC-II epitope
Protein	allele	seq_num	start	end	length	method	peptide	percentile_rank	adjusted_rank	comblib_core	comblib_score	comblib_rank	comblib_adjusted_rank	smm_align_core	smm_align_ic50	smm_align_rank	smm_align_adjusted_rank	nn_align_core	nn_align_ic50	nn_align_rank	nn_align_adjusted_rank	netmhciipan_core	netmhciipan_ic50	netmhciipan_rank	netmhciipan_adjusted_rank	sturniolo_core	sturniolo_score	sturniolo_rank	sturniolo_adjusted_rank
HtrA
	HLA-DRB1*01:01	1	3	15	13	Consensus (comb.lib./smm/nn)	KIFLSLSLASALF	0.03	0.05	FLSLSLASA	0.01	0.01	0.02	FLSLSLASA	7	0.32	0.5	FLSLSLASA	3	0.03	0.05	-	-	-	-	-	-	-	-
	HLA-DRB1*01:01	1	3	16	14	Consensus (comb.lib./smm/nn)	KIFLSLSLASALFA	0.06	0.06	FLSLSLASA	0.01	0.01	0.01	FLSLSLASA	6	0.28	0.3	FLSLSLASA	2.8	0.06	0.06	-	-	-	-	-	-	-	-
	HLA-DRB1*01:01	1	2	14	13	Consensus (comb.lib./smm/nn)	KKIFLSLSLASAL	0.04	0.06	FLSLSLASA	0.01	0.01	0.02	FLSLSLASA	7	0.32	0.5	FLSLSLASA	3.1	0.04	0.06	-	-	-	-	-	-	-	-
	HLA-DRB1*01:01	1	2	15	14	Consensus (comb.lib./smm/nn)	KKIFLSLSLASALF	0.06	0.06	FLSLSLASA	0.01	0.01	0.01	FLSLSLASA	6	0.28	0.3	FLSLSLASA	2.8	0.06	0.06	-	-	-	-	-	-	-	-
	HLA-DRB1*01:01	1	2	16	15	Consensus (comb.lib./smm/nn)	KKIFLSLSLASALFA	0.07	0.07	FLSLSLASA	0.01	0.01	0.01	FLSLSLASA	6	0.38	0.38	FLSLSLASA	3.1	0.07	0.07	-	-	-	-	-	-	-	-
	HLA-DRB1*01:01	1	3	17	15	Consensus (comb.lib./smm/nn)	KIFLSLSLASALFAA	0.09	0.09	FLSLSLASA	0.01	0.01	0.01	FLSLSLASA	6	0.38	0.38	FLSLSLASA	3.3	0.09	0.09	-	-	-	-	-	-	-	-
	HLA-DRB1*01:01	1	1	15	15	Consensus (comb.lib./smm/nn)	MKKIFLSLSLASALF	0.11	0.11	FLSLSLASA	0.01	0.01	0.01	FLSLSLASA	6	0.38	0.38	FLSLSLASA	3.5	0.11	0.11	-	-	-	-	-	-	-	-
	HLA-DRB1*01:01	1	3	14	12	Consensus (comb.lib./smm/nn)	KIFLSLSLASAL	0.04	0.12	FLSLSLASA	0.01	0.01	0.03	FLSLSLASA	7	0.2	0.59	FLSLSLASA	3.8	0.04	0.12	-	-	-	-	-	-	-	-
	HLA-DRB1*01:01	1	2	17	16	Consensus (comb.lib./smm/nn)	KKIFLSLSLASALFAA	0.11	0.13	FLSLSLASA	0.01	0.01	0.01	FLSLSLASA	18	0.71	0.82	FLSLSLASA	4.5	0.11	0.13	-	-	-	-	-	-	-	-
	HLA-DRB1*01:01	1	1	14	14	Consensus (comb.lib./smm/nn)	MKKIFLSLSLASAL	0.14	0.15	FLSLSLASA	0.01	0.01	0.01	FLSLSLASA	7	0.45	0.48	FLSLSLASA	3.3	0.14	0.15	-	-	-	-	-	-	-	-
	HLA-DRB1*01:01	1	1	16	16	Consensus (comb.lib./smm/nn)	MKKIFLSLSLASALFA	0.13	0.15	FLSLSLASA	0.01	0.01	0.01	FLSLSLASA	18	0.71	0.82	FLSLSLASA	4.7	0.13	0.15	-	-	-	-	-	-	-	-
	HLA-DRB1*01:01	1	4	17	14	Consensus (comb.lib./smm/nn)	IFLSLSLASALFAA	0.17	0.18	FLSLSLASA	0.01	0.01	0.01	LSLSLASAL	10	0.91	0.98	FLSLSLASA	3.4	0.17	0.18	-	-	-	-	-	-	-	-
	HLA-DRB1*01:01	1	4	16	13	Consensus (comb.lib./smm/nn)	IFLSLSLASALFA	0.12	0.19	FLSLSLASA	0.01	0.01	0.02	LSLSLASAL	10	0.65	1.01	FLSLSLASA	3.5	0.12	0.19	-	-	-	-	-	-	-	-
	HLA-DRB1*01:01	1	4	19	16	Consensus (comb.lib./smm/nn)	IFLSLSLASALFAASI	0.71	0.82	ASALFAASI	0.01	0.01	0.01	FLSLSLASA	18	0.71	0.82	FLSLSLASA	8.3	0.94	1.09	-	-	-	-	-	-	-	-
	HLA-DRB1*01:03	1	456	471	16	NetMHCIIpan	TKVWVYRNGFATLLVL	0.72	0.83	-	-	-	-	-	-	-	-	-	-	-	-	YRNGFATLL	395.01	0.72	0.83	-	-	-	-
	HLA-DRB1*01:03	1	5	18	14	NetMHCIIpan	FLSLSLASALFAAS	0.79	0.85	-	-	-	-	-	-	-	-	-	-	-	-	LSLSLASAL	211.45	0.79	0.85	-	-	-	-
	HLA-DRB1*01:03	1	457	470	14	NetMHCIIpan	KVWVYRNGFATLLV	0.79	0.85	-	-	-	-	-	-	-	-	-	-	-	-	YRNGFATLL	212.05	0.79	0.85	-	-	-	-
	HLA-DRB1*01:01	1	3	19	17	Consensus (comb.lib./smm/nn)	KIFLSLSLASALFAASI	0.51	0.87	ASALFAASI	0.01	0.01	0.02	FLSLSLASA	18	0.83	1.41	FLSLSLASA	8.7	0.51	0.87	-	-	-	-	-	-	-	-
	HLA-DRB1*01:03	1	4	18	15	NetMHCIIpan	IFLSLSLASALFAAS	0.89	0.89	-	-	-	-	-	-	-	-	-	-	-	-	LSLSLASAL	259.77	0.89	0.89	-	-	-	-
	HLA-DRB1*01:03	1	3	14	12	NetMHCIIpan	KIFLSLSLASAL	0.3	0.89	-	-	-	-	-	-	-	-	-	-	-	-	LSLSLASAL	237.46	0.3	0.89	-	-	-	-
	HLA-DRB1*01:01	1	5	20	16	Consensus (comb.lib./smm/nn)	FLSLSLASALFAASIN	0.8	0.92	ASALFAASI	0.01	0.01	0.01	FLSLSLASA	19	0.8	0.92	LSLSLASAL	13	2.2	2.54	-	-	-	-	-	-	-	-
	HLA-DRB1*01:03	1	234	247	14	NetMHCIIpan	GYLVGINSAILSRG	0.88	0.95	-	-	-	-	-	-	-	-	-	-	-	-	LVGINSAIL	224.45	0.88	0.95	-	-	-	-
	HLA-DRB1*01:01	1	5	19	15	Consensus (comb.lib./smm/nn)	FLSLSLASALFAASI	0.99	0.99	ASALFAASI	0.01	0.01	0.01	LSLASALFA	13	1.8	1.8	LSLSLASAL	6.3	0.99	0.99	-	-	-	-	-	-	-	-
SodB
	HLA-DRB1*01:01	1	30	43	14	Consensus (comb.lib./smm/nn)	HHNTYVTNLNNLIK	2.9	3.12	YVTNLNNLI	0.23	11	11.84	YVTNLNNLI	23	2.9	3.12	YVTNLNNLI	8.8	2.6	2.8	-	-	-	-	-	-	-	-
	HLA-DRB1*01:01	1	32	45	14	Consensus (comb.lib./smm/nn)	NTYVTNLNNLIKDT	2.9	3.12	YVTNLNNLI	0.23	11	11.84	YVTNLNNLI	23	2.9	3.12	YVTNLNNLI	7.9	2.2	2.37	-	-	-	-	-	-	-	-
	HLA-DRB1*01:01	1	31	43	13	Consensus (comb.lib./smm/nn)	HNTYVTNLNNLIK	2.1	3.27	YVTNLNNLI	0.23	8.7	13.57	YVTNLNNLI	23	2.1	3.27	YVTNLNNLI	8.6	1.8	2.81	-	-	-	-	-	-	-	-
	HLA-DRB1*01:03	1	29	43	15	NetMHCIIpan	KHHNTYVTNLNNLIK	3.3	3.3	-	-	-	-	-	-	-	-	-	-	-	-	YVTNLNNLI	533.53	3.3	3.3	-	-	-	-
	HLA-DRB1*01:01	1	31	44	14	Consensus (comb.lib./smm/nn)	HNTYVTNLNNLIKD	3.1	3.34	YVTNLNNLI	0.23	11	11.84	YVTNLNNLI	24	3.1	3.34	YVTNLNNLI	7.6	2	2.15	-	-	-	-	-	-	-	-
	HLA-DRB1*01:03	1	28	43	16	NetMHCIIpan	GKHHNTYVTNLNNLIK	3	3.46	-	-	-	-	-	-	-	-	-	-	-	-	YVTNLNNLI	818.04	3	3.46	-	-	-	-
	HLA-DRB1*01:03	1	30	43	14	NetMHCIIpan	HHNTYVTNLNNLIK	3.3	3.55	-	-	-	-	-	-	-	-	-	-	-	-	YVTNLNNLI	474.18	3.3	3.55	-	-	-	-
	HLA-DRB1*01:03	1	30	45	16	NetMHCIIpan	HHNTYVTNLNNLIKDT	3.1	3.58	-	-	-	-	-	-	-	-	-	-	-	-	YVTNLNNLI	837.59	3.1	3.58	-	-	-	-
	HLA-DRB1*01:01	1	32	44	13	Consensus (comb.lib./smm/nn)	NTYVTNLNNLIKD	2.3	3.59	YVTNLNNLI	0.23	8.7	13.57	YVTNLNNLI	24	2.3	3.59	YVTNLNNLI	8.8	1.9	2.96	-	-	-	-	-	-	-	-
	HLA-DRB1*01:03	1	31	45	15	NetMHCIIpan	HNTYVTNLNNLIKDT	3.6	3.6	-	-	-	-	-	-	-	-	-	-	-	-	YVTNLNNLI	568.48	3.6	3.6	-	-	-	-
	HLA-DRB1*01:01	1	31	45	15	Consensus (comb.lib./smm/nn)	HNTYVTNLNNLIKDT	3.7	3.7	YVTNLNNLI	0.23	12	12	YVTNLNNLI	23	3.7	3.7	YVTNLNNLI	8.7	2.1	2.1	-	-	-	-	-	-	-	-
	HLA-DRB1*01:01	1	29	43	15	Consensus (comb.lib./smm/nn)	KHHNTYVTNLNNLIK	3.7	3.7	YVTNLNNLI	0.23	12	12	YVTNLNNLI	23	3.7	3.7	YVTNLNNLI	12.2	3.7	3.7	-	-	-	-	-	-	-	-
	HLA-DRB1*01:01	1	32	46	15	Consensus (comb.lib./smm/nn)	NTYVTNLNNLIKDTE	3.7	3.7	YVTNLNNLI	0.23	12	12	YVTNLNNLI	23	3.7	3.7	YVTNLNNLI	10.8	3.1	3.1	-	-	-	-	-	-	-	-
	HLA-DRB1*01:03	1	31	46	16	NetMHCIIpan	HNTYVTNLNNLIKDTE	3.3	3.81	-	-	-	-	-	-	-	-	-	-	-	-	YVTNLNNLI	861.26	3.3	3.81	-	-	-	-
	HLA-DRB1*01:01	1	30	44	15	Consensus (comb.lib./smm/nn)	HHNTYVTNLNNLIKD	3.9	3.9	YVTNLNNLI	0.23	12	12	YVTNLNNLI	24	3.9	3.9	YVTNLNNLI	10.2	2.8	2.8	-	-	-	-	-	-	-	-
	HLA-DRB1*01:03	1	30	44	15	NetMHCIIpan	HHNTYVTNLNNLIKD	4.1	4.1	-	-	-	-	-	-	-	-	-	-	-	-	YVTNLNNLI	622.2	4.1	4.1	-	-	-	-
	HLA-DRB1*01:01	1	32	43	12	Consensus (comb.lib./smm/nn)	NTYVTNLNNLIK	1.4	4.15	YVTNLNNLI	0.23	7.3	21.65	YVTNLNNLI	23	1.4	4.15	YVTNLNNLI	11.3	1.2	3.56	-	-	-	-	-	-	-	-
	HLA-DRB1*01:01	1	13	29	17	Consensus (comb.lib./smm/nn)	AFGDFLSAETFSYHHGK	24	40.88	FLSAETFSY	1.65	24	40.88	FLSAETFSY	275	27	45.99	FLSAETFSY	127.2	16	27.25	-	-	-	-	-	-	-	-
	HLA-DRB1*01:01	1	10	26	17	Consensus (comb.lib./smm/nn)	DTNAFGDFLSAETFSYH	24	40.88	FLSAETFSY	1.65	24	40.88	FLSAETFSY	272	27	45.99	FLSAETFSY	217.8	23	39.17	-	-	-	-	-	-	-	-
	HLA-DRB1*01:01	1	14	30	17	Consensus (comb.lib./smm/nn)	FGDFLSAETFSYHHGKH	24	40.88	FLSAETFSY	1.65	24	40.88	FLSAETFSY	280	28	47.69	FLSAETFSY	145.6	18	30.66	-	-	-	-	-	-	-	-
	HLA-DRB1*01:01	1	193	209	17	Consensus (comb.lib./smm/nn)	FVAKAYEWALKEGMGSV	24	40.88	VAKAYEWAL	1.78	24	40.88	WALKEGMGS	705	51	86.87	YEWALKEGM	200.5	22	37.47	-	-	-	-	-	-	-	-
	HLA-DRB1*01:01	1	15	31	17	Consensus (comb.lib./smm/nn)	GDFLSAETFSYHHGKHH	24	40.88	FLSAETFSY	1.65	24	40.88	FLSAETFSY	346	33	56.21	FLSAETFSY	201.7	22	37.47	-	-	-	-	-	-	-	-
	HLA-DRB1*01:03	1	49	65	17	NetMHCIIpan	GKDLVSIIKTSNGGVFN	24	40.88	-	-	-	-	-	-	-	-	-	-	-	-	IIKTSNGGV	4028.29	24	40.88	-	-	-	-
	HLA-DRB1*01:01	1	12	28	17	Consensus (comb.lib./smm/nn)	NAFGDFLSAETFSYHHG	24	40.88	FLSAETFSY	1.65	24	40.88	FLSAETFSY	274	27	45.99	FLSAETFSY	120.3	15	25.55	-	-	-	-	-	-	-	-
	HLA-DRB1*01:04	1	109	125	17	NetMHCIIpan	SLENFKAEFIKGATGVF	24	40.88	-	-	-	-	-	-	-	-	-	-	-	-	FKAEFIKGA	333.3	24	40.88	-	-	-	-
	HLA-DRB1*01:01	1	11	27	17	Consensus (comb.lib./smm/nn)	TNAFGDFLSAETFSYHH	24	40.88	FLSAETFSY	1.65	24	40.88	FLSAETFSY	273	27	45.99	FLSAETFSY	141.5	17	28.96	-	-	-	-	-	-	-	-
CadF
	HLA-DRB1*01:01	1	3	16	14	Consensus (comb.lib./smm/nn)	KIFLCLGLASVLFG	1.2	1.29	FLCLGLASV	0.01	0.01	0.01	FLCLGLASV	12	1.2	1.29	FLCLGLASV	6.6	1.5	1.62	-	-	-	-	-	-	-	-
	HLA-DRB1*01:01	1	2	15	14	Consensus (comb.lib./smm/nn)	KKIFLCLGLASVLF	1.2	1.29	FLCLGLASV	0.01	0.01	0.01	FLCLGLASV	12	1.2	1.29	FLCLGLASV	6.6	1.5	1.62	-	-	-	-	-	-	-	-
	HLA-DRB1*01:01	1	3	15	13	Consensus (comb.lib./smm/nn)	KIFLCLGLASVLF	0.92	1.43	FLCLGLASV	0.01	0.01	0.02	FLCLGLASV	13	1	1.56	FLCLGLASV	6.4	0.92	1.43	-	-	-	-	-	-	-	-
	HLA-DRB1*01:01	1	3	17	15	Consensus (comb.lib./smm/nn)	KIFLCLGLASVLFGA	1.6	1.6	FLCLGLASV	0.01	0.01	0.01	FLCLGLASV	12	1.6	1.6	FLCLGLASV	9.4	2.4	2.4	-	-	-	-	-	-	-	-
	HLA-DRB1*01:01	1	2	16	15	Consensus (comb.lib./smm/nn)	KKIFLCLGLASVLFG	1.6	1.6	FLCLGLASV	0.01	0.01	0.01	FLCLGLASV	12	1.6	1.6	FLCLGLASV	8.6	2.1	2.1	-	-	-	-	-	-	-	-
	HLA-DRB1*01:01	1	1	15	15	Consensus (comb.lib./smm/nn)	MKKIFLCLGLASVLF	1.6	1.6	FLCLGLASV	0.01	0.01	0.01	FLCLGLASV	12	1.6	1.6	FLCLGLASV	9.7	2.5	2.5	-	-	-	-	-	-	-	-
	HLA-DRB1*01:03	1	128	142	15	NetMHCIIpan	YGAGVKFRLSDSLAL	1.7	1.7	-	-	-	-	-	-	-	-	-	-	-	-	FRLSDSLAL	380.48	1.7	1.7	-	-	-	-
	HLA-DRB1*01:01	1	2	14	13	Consensus (comb.lib./smm/nn)	KKIFLCLGLASVL	1.1	1.72	FLCLGLASV	0.01	0.01	0.02	FLCLGLASV	14	1.1	1.72	FLCLGLASV	7.6	1.4	2.18	-	-	-	-	-	-	-	-
	HLA-DRB1*01:01	1	1	14	14	Consensus (comb.lib./smm/nn)	MKKIFLCLGLASVL	1.6	1.72	FLCLGLASV	0.01	0.01	0.01	FLCLGLASV	14	1.6	1.72	FLCLGLASV	8.7	2.6	2.8	-	-	-	-	-	-	-	-
	HLA-DRB1*01:01	1	131	145	15	Consensus (comb.lib./smm/nn)	GVKFRLSDSLALRLE	2	2	FRLSDSLAL	4.49	25	25	FRLSDSLAL	14	2	2	FRLSDSLAL	8	1.9	1.9	-	-	-	-	-	-	-	-
	HLA-DRB1*01:01	1	130	144	15	Consensus (comb.lib./smm/nn)	AGVKFRLSDSLALRL	2.1	2.1	FRLSDSLAL	4.49	25	25	FRLSDSLAL	14	2	2	FRLSDSLAL	8.7	2.1	2.1	-	-	-	-	-	-	-	-
FlgC
	HLA-DRB1*01:01	1	139	153	15	Consensus (comb.lib./smm/nn)	RAYQANVSAFTSAKT	6.5	6.5	NVSAFTSAK	0.48	14	14	YQANVSAFT	35	6.5	6.5	YQANVSAFT	12.6	4	4	-	-	-	-	-	-	-	-
	HLA-DRB1*01:01	1	139	152	14	Consensus (comb.lib./smm/nn)	RAYQANVSAFTSAK	6.2	6.68	NVSAFTSAK	0.48	13	14	YQANVSAFT	41	6.2	6.68	YQANVSAFT	11.5	4.2	4.52	-	-	-	-	-	-	-	-
	HLA-DRB1*01:01	1	138	151	14	Consensus (comb.lib./smm/nn)	TRAYQANVSAFTSA	6.2	6.68	AYQANVSAF	8.74	26	28	YQANVSAFT	41	6.2	6.68	YQANVSAFT	12	4.5	4.85	-	-	-	-	-	-	-	-
	HLA-DRB1*01:01	1	137	150	14	Consensus (comb.lib./smm/nn)	ATRAYQANVSAFTS	6.5	7	AYQANVSAF	8.74	26	28	YQANVSAFT	43	6.5	7	YQANVSAFT	16.1	6.5	7	-	-	-	-	-	-	-	-
	HLA-DRB1*01:03	1	14	31	18	NetMHCIIpan	LSAQRFRMNVISSNIANA	2.5	7.4	-	-	-	-	-	-	-	-	-	-	-	-	FRMNVISSN	1231.77	2.5	7.4	-	-	-	-
	HLA-DRB1*01:01	1	138	152	15	Consensus (comb.lib./smm/nn)	TRAYQANVSAFTSAK	7.5	7.5	NVSAFTSAK	0.48	14	14	YQANVSAFT	40	7.5	7.5	YQANVSAFT	10.3	2.8	2.8	-	-	-	-	-	-	-	-
	HLA-DRB1*01:01	1	137	151	15	Consensus (comb.lib./smm/nn)	ATRAYQANVSAFTSA	7.7	7.7	AYQANVSAF	8.74	28	28	YQANVSAFT	41	7.7	7.7	YQANVSAFT	13.6	4.3	4.3	-	-	-	-	-	-	-	-
	HLA-DRB1*01:01	1	136	150	15	Consensus (comb.lib./smm/nn)	EATRAYQANVSAFTS	8.2	8.2	AYQANVSAF	8.74	28	28	YQANVSAFT	43	8.2	8.2	YQANVSAFT	21.9	7.4	7.4	-	-	-	-	-	-	-	-
	HLA-DRB1*01:01	1	139	151	13	Consensus (comb.lib./smm/nn)	RAYQANVSAFTSA	5.6	8.73	AYQANVSAF	8.74	22	34.31	YQANVSAFT	42	4.7	7.33	YQANVSAFT	18.6	5.6	8.73	-	-	-	-	-	-	-	-
	HLA-DRB1*01:01	1	51	64	14	Consensus (comb.lib./smm/nn)	ATDFDKLLNEQINK	8.5	9.15	FDKLLNEQI	82.76	39	42	FDKLLNEQI	55	8.5	9.15	FDKLLNEQI	9	2.7	2.91	-	-	-	-	-	-	-	-
	HLA-DRB1*01:01	1	138	150	13	Consensus (comb.lib./smm/nn)	TRAYQANVSAFTS	5.9	9.2	AYQANVSAF	8.74	22	34.31	YQANVSAFT	43	4.9	7.64	YQANVSAFT	19.5	5.9	9.2	-	-	-	-	-	-	-	-
KpsD
	HLA-DRB1*01:01	1	537	550	14	Consensus (comb.lib./smm/nn)	QILYQIAIATNVVL	1.2	1.29	ILYQIAIAT	0.03	5.3	5.71	YQIAIATNV	12	1.2	1.29	YQIAIATNV	2.8	0.06	0.06	-	-	-	-	-	-	-	-
	HLA-DRB1*01:01	1	536	549	14	Consensus (comb.lib./smm/nn)	TQILYQIAIATNVV	1.2	1.29	ILYQIAIAT	0.03	5.3	5.71	YQIAIATNV	12	1.2	1.29	YQIAIATNV	3.3	0.14	0.15	-	-	-	-	-	-	-	-
	HLA-DRB1*01:01	1	536	550	15	Consensus (comb.lib./smm/nn)	TQILYQIAIATNVVL	1.3	1.3	ILYQIAIAT	0.03	6	6	YQIAIATNV	11	1.3	1.3	YQIAIATNV	3	0.05	0.05	-	-	-	-	-	-	-	-
	HLA-DRB1*01:01	1	538	551	14	Consensus (comb.lib./smm/nn)	ILYQIAIATNVVLN	1.4	1.51	ILYQIAIAT	0.03	5.3	5.71	YQIAIATNV	13	1.4	1.51	YQIAIATNV	2.9	0.08	0.09	-	-	-	-	-	-	-	-
	HLA-DRB1*01:04	1	131	143	13	NetMHCIIpan	LVSVIKARVNKIY	0.97	1.51	-	-	-	-	-	-	-	-	-	-	-	-	VSVIKARVN	31.61	0.97	1.51	-	-	-	-
	HLA-DRB1*01:01	1	538	550	13	Consensus (comb.lib./smm/nn)	ILYQIAIATNVVL	1	1.56	ILYQIAIAT	0.03	4.5	7.02	YQIAIATNV	13	1	1.56	YQIAIATNV	3.3	0.08	0.12	-	-	-	-	-	-	-	-
	HLA-DRB1*01:01	1	535	549	15	Consensus (comb.lib./smm/nn)	LTQILYQIAIATNVV	1.6	1.6	ILYQIAIAT	0.03	6	6	YQIAIATNV	12	1.6	1.6	YQIAIATNV	3.7	0.13	0.13	-	-	-	-	-	-	-	-
	HLA-DRB1*01:01	1	537	551	15	Consensus (comb.lib./smm/nn)	QILYQIAIATNVVLN	1.6	1.6	ILYQIAIAT	0.03	6	6	YQIAIATNV	12	1.6	1.6	YQIAIATNV	2.8	0.03	0.03	-	-	-	-	-	-	-	-
	HLA-DRB1*01:01	1	535	548	14	Consensus (comb.lib./smm/nn)	LTQILYQIAIATNV	1.6	1.72	ILYQIAIAT	0.03	5.3	5.71	ILYQIAIAT	14	1.6	1.72	YQIAIATNV	5.1	0.75	0.81	-	-	-	-	-	-	-	-
	HLA-DRB1*01:01	1	537	549	13	Consensus (comb.lib./smm/nn)	QILYQIAIATNVV	1.1	1.72	ILYQIAIAT	0.03	4.5	7.02	YQIAIATNV	14	1.1	1.72	YQIAIATNV	3.5	0.12	0.19	-	-	-	-	-	-	-	-
	HLA-DRB1*01:01	1	536	548	13	Consensus (comb.lib./smm/nn)	TQILYQIAIATNV	1.1	1.72	ILYQIAIAT	0.03	4.5	7.02	ILYQIAIAT	14	1.1	1.72	YQIAIATNV	5.2	0.52	0.81	-	-	-	-	-	-	-	-
	HLA-DRB1*01:04	1	358	373	16	NetMHCIIpan	QSNMQALQVFRKSVAR	1.5	1.73	-	-	-	-	-	-	-	-	-	-	-	-	MQALQVFRK	44.93	1.5	1.73	-	-	-	-
	HLA-DRB1*01:01	1	538	552	15	Consensus (comb.lib./smm/nn)	ILYQIAIATNVVLNL	1.8	1.8	ILYQIAIAT	0.03	6	6	YQIAIATNV	13	1.8	1.8	YQIAIATNV	3.2	0.07	0.07	-	-	-	-	-	-	-	-
	HLA-DRB1*01:01	1	198	211	14	Consensus (comb.lib./smm/nn)	FRDIQILRNNSVIK	1.8	1.94	IQILRNNSV	2.5	19	20.46	IQILRNNSV	15	1.8	1.94	IQILRNNSV	6	1.2	1.29	-	-	-	-	-	-	-	-
	HLA-DRB1*01:01	1	534	548	15	Consensus (comb.lib./smm/nn)	MLTQILYQIAIATNV	2	2	ILYQIAIAT	0.03	6	6	ILYQIAIAT	14	2	2	YQIAIATNV	6.4	1.1	1.1	-	-	-	-	-	-	-	-
	HLA-DRB1*01:01	1	199	212	14	Consensus (comb.lib./smm/nn)	RDIQILRNNSVIKN	1.9	2.05	IQILRNNSV	2.5	19	20.46	IQILRNNSV	16	1.9	2.05	IQILRNNSV	5.8	1.1	1.18	-	-	-	-	-	-	-	-
