# Supplementary material for: Multi-Omics Approach Reveals the Potential Core Vaccine Targets for the Emerging Foodborne Pathogen Campylobacter jejuni
Source: Front Microbiol. 2021 Jun 24;12:665858. doi: 10.3389/fmicb.2021.665858 (PMC8265506; doi:10.3389/fmicb.2021.665858)
Supplement: Supplementary file 8 [file Table_8.XLSX]

## Sheet: coewVF_up_in_pig
Core gene accession	Reference gene	Gene annotation	Gene Ontology	KEGG Ontology	baseMean	log2FoldChange	lfcSE	stat	pvalue	padj
LNKIFJBL_00049	CJH_00250	flgE; flagellar hook protein FlgE	GO:0009425,GO:0071978,GO:0009424	K02390	22.198	4.37986	0.814026	5.38049	7.43e-08	1.07e-05
LNKIFJBL_00064	CJH_00320	fliM; flagellar motor switch protein FliM	GO:0006935,GO:0005886,GO:0003774,GO:0009425,GO:0071973	K02416	5.05024	1.61856	0.702747	2.30319	0.0212679	0.178262
LNKIFJBL_00065	CJH_00325	fliA, whiG; RNA polymerase sigma factor FliA	GO:0003677,GO:0003700,GO:0016987,GO:0005737,GO:0003899,GO:0001123	K02405	6.33051	2.57973	0.711959	3.62342	0.000290731	0.00685293
LNKIFJBL_00220	CJH_01160	pncB, NAPRT1; nicotinate phosphoribosyltransferase [EC:6.3.4.21]	GO:0004516,GO:0034355,GO:0009435,GO:0004514,GO:0005829	K00763	2.95501	1.83641	0.849701	2.16124	0.0306767	0.227747
LNKIFJBL_00265	CJH_01375	lpxA; UDP-N-acetylglucosamine acyltransferase [EC:2.3.1.129]	GO:0008780,GO:0009245,GO:0005737	K00677	4.21018	1.49814	0.722267	2.07421	0.0380595	0.255574
LNKIFJBL_00326	CJH_01655	ndk, NME; nucleoside-diphosphate kinase [EC:2.7.4.6]	GO:0006228,GO:0006183,GO:0006241,GO:0015949,GO:0005737,GO:0005524,GO:0004550,GO:0046872	K00940	20.5853	2.65714	0.852458	3.11703	0.00182682	0.0281733
LNKIFJBL_00338	CJH_01715	trpE; anthranilate synthase component I [EC:4.1.3.27]	GO:0046872,GO:0004049,GO:0000162	K01657	2.82489	3.00708	0.905709	3.32014	0.000899736	0.017036
LNKIFJBL_00339	CJH_01720	trpGD; anthranilate synthase/phosphoribosyltransferase [EC:4.1.3.27 2.4.2.18]	GO:0004049,GO:0000287,GO:0006541,GO:0004048,GO:0000162	K13497	7.78766	3.49392	0.961533	3.6337	0.000279388	0.00672277
LNKIFJBL_00523	CJH_02660	flgC; flagellar basal-body rod protein FlgC	GO:0009424,GO:0071978,GO:0044780,GO:0030694	K02388	21.6927	1.61101	0.722109	2.23098	0.0256826	0.200429
LNKIFJBL_00524	CJH_02665	flgB; flagellar basal-body rod protein FlgB	GO:0071973,GO:0030694	K02387	14.4998	3.01546	0.817141	3.69026	0.000224025	0.00562497
LNKIFJBL_00543	CJH_02765	flaG; flagellar protein FlaG	-	K06603	5.12151	3.44529	0.684432	5.03379	4.81e-07	4.4e-05
LNKIFJBL_00615	CJH_03125	pstB; phosphate transport system ATP-binding protein [EC:7.3.2.1]	GO:0006817,GO:0005315,GO:0016887,GO:0005524,GO:0005886,GO:0015415	K02036	0.766471	3.3968	1.17272	2.89651	0.00377341	NA
LNKIFJBL_00743	CJH_03455	flgH; flagellar L-ring protein FlgH	GO:0009427,GO:0071973,GO:0009279,GO:0003774	K02393	10.0465	3.8992	0.715632	5.44861	5.08e-08	8.38e-06
LNKIFJBL_00754	CJH_03505	flgF; flagellar basal-body rod protein FlgF	GO:0009424,GO:0071978,GO:0044781	K02391	10.4563	3.73718	0.697303	5.35948	8.35e-08	1.07e-05
LNKIFJBL_00755	CJH_03510	flgG; flagellar basal-body rod protein FlgG	GO:0071973,GO:0009426	K02392	14.8619	2.09822	0.686346	3.05708	0.00223505	0.0332864
LNKIFJBL_00928	CJH_04415	flgL; flagellar hook-associated protein 3 FlgL	GO:0005198,GO:0071973,GO:0009424,GO:0005576	K02397	15.894	3.73531	0.829643	4.50231	6.72e-06	0.000308051
LNKIFJBL_01071	CJH_05145	flgP; outer membrane protein FlgP	-	K09860	24.3334	2.45058	0.714608	3.42927	0.000605217	0.0120522
LNKIFJBL_01336	CJH_06210	Cj1242; Uncharacterized protein	-	-	26.8491	4.08636	0.925484	4.41537	1.01e-05	0.000401605
LNKIFJBL_01337	CJH_06215	hemE, UROD; uroporphyrinogen decarboxylase [EC:4.1.1.37]	GO:0006782,GO:0005737,GO:0004853	K01599	9.90783	1.43642	0.718554	1.99904	0.0456039	0.28941
LNKIFJBL_01443	CJH_06550	pseB, wbjB; UDP-N-acetylglucosamine 4,6-dehydratase/5-epimerase [EC:4.2.1.115 5.1.3.-]	GO:0000166,GO:0016829	K15894	21.0809	2.53246	0.772888	3.27662	0.00105056	0.0186742
LNKIFJBL_01444	CJH_06555	pseC; UDP-4-amino-4,6-dideoxy-L-N-acetyl-beta-L-altrosamine transaminase [EC:2.6.1.92]	GO:0008483	K15895	6.76209	2.54027	0.658066	3.8602	0.000113294	0.00311558
LNKIFJBL_01607	CJH_07670	flgI; flagellar P-ring protein FlgI	GO:0005198,GO:0030288,GO:0071973,GO:0009428	K02394	18.2765	4.00314	0.8029	4.98585	6.17e-07	4.75e-05
LNKIFJBL_01608	CJH_07675	flgJ; peptidoglycan hydrolase FlgJ	-	K02395	1.34159	3.80867	1.07852	3.5314	0.00041337	0.00884153
LNKIFJBL_01734	CJH_08325	hisH; imidazole glycerol-phosphate synthase subunit HisH [EC:4.3.2.10]	GO:0005737,GO:0004359,GO:0000107,GO:0006541,GO:0000105,GO:0016829	K02501	1.26136	1.79682	0.864222	2.07912	0.0376064	0.254008
LNKIFJBL_01861	CJH_08965	leuD, IPMI-S; 3-isopropylmalate/(R)-2-methylmalate dehydratase small subunit [EC:4.2.1.33 4.2.1.35]	GO:0009098,GO:0009316,GO:0003861	K01704	1.86933	4.19337	1.17528	3.56797	0.000359751	0.00799063

## Sheet: coreVF_down_pig
Core gene accession	Reference gene	Gene annotation	Gene Ontology	KEGG Ontology	baseMean	log2FoldChange	lfcSE	stat	pvalue	padj
LNKIFJBL_00175	CJH_00910	afuA, fbpA; iron(III) transport system substrate-binding protein	GO:0042651,GO:0046872,GO:0055072,GO:0005886,GO:0006811	K02012	54.7728	-4.86047	0.815344	-5.96125	2.5e-09	7.78e-07
LNKIFJBL_00273	CJH_01415	cheW; purine-binding chemotaxis protein CheW	GO:0007165,GO:0005829,GO:0006935	K03408	19.2629	-1.66769	0.725487	-2.29872	0.0215207	0.178823
LNKIFJBL_00328	CJH_01665	PRDX2_4, ahpC; peroxiredoxin 2/4 [EC:1.11.1.24]	GO:0008379,GO:0005829,GO:0006979,GO:0045454	K03386	314.986	-4.41353	0.708662	-6.22798	4.72e-10	2.73e-07
LNKIFJBL_00756	CJH_03515	glnA, GLUL; glutamine synthetase [EC:6.3.1.2]	GO:0016020,GO:0046872,GO:0019740,GO:0005737,GO:0004356,GO:0005524,GO:0006542	K01915	73.4585	-1.68546	0.64073	-2.63053	0.00852525	0.100476
LNKIFJBL_01322	CJH_06140	degP, htrA; serine protease Do [EC:3.4.21.107]	GO:0008233,GO:0006515,GO:0006979,GO:0061077,GO:0009408,GO:0042802,GO:0030288,GO:0006508,GO:0008236,GO:0009266,GO:0005886,GO:0006457,GO:0004252	K04771	22.8002	-1.86768	0.82987	-2.25057	0.0244129	0.194461
LNKIFJBL_01353	CJH_06290	porA; Major outer membrane protein	GO:0015288,GO:0009279,GO:0007155,GO:0006811,GO:0046930		1081.66	-1.48858	0.712311	-2.08978	0.0366372	0.248918
LNKIFJBL_01674	CJH_08000	dps; starvation-inducible DNA-binding protein	GO:0008199,GO:0005737,GO:0016491,GO:0006879,GO:0042262	K04047	231.845	-2.07472	0.813699	-2.54974	0.0107803	0.11529
LNKIFJBL_01722	CJH_08260	yojI; multidrug/microcin transport system ATP-binding/permease protein	GO:1904680,GO:0043190,GO:0042626,GO:0042884,GO:0016887,GO:0005524,GO:0016021,GO:0046677	K06159	1.37587	-2.29396	1.06033	-2.16343	0.0305079	0.227747
LNKIFJBL_01747	CJH_08390	hugZ, hutZ; heme iron utilization protein	GO:0046872,GO:0009405,GO:0070967,GO:0005737,GO:0016627	K07226	49.2176	-4.25329	0.813614	-5.22765	1.72e-07	1.98e-05
LNKIFJBL_01748	CJH_08395	TC.FEV.OM; iron complex outermembrane recepter protein	GO:0015420,GO:0015288,GO:0009279,GO:0006811,GO:0046930	K02014	31.6829	-6.51709	1.09546	-5.94919	2.69e-09	7.78e-07
LNKIFJBL_01749	CJH_08400	ABC.FEV.P; iron complex transport system permease protein	GO:0005887,GO:0022857	K02015	5.13856	-4.83556	1.18704	-4.07363	4.63e-05	0.00144484
LNKIFJBL_01750	CJH_08405	ABC.FEV.A; iron complex transport system ATP-binding protein [EC:7.2.2.-]	GO:0043190,GO:0042626,GO:0016887,GO:0005524	K02013	1.82803	-3.67316	1.49813	-2.45182	0.0142136	0.134563
LNKIFJBL_01801	CJH_08665	ABC.CD.A; putative ABC transport system ATP-binding protein	GO:0055085,GO:0022857,GO:0016887,GO:0005886,GO:0005524	K02003	5.07547	-3.3663	0.850056	-3.96009	7.49e-05	0.00221885

## Sheet: coreVF_up_in_human_cells
Core gene accession	Reference gene	Gene annotation	Gene Ontology	KEGG Ontology	baseMean	log2FoldChange	lfcSE	stat	pvalue	padj
LNKIFJBL_00049	CJJ81176_RS00265	flgE; flagellar hook protein FlgE	GO:0009425,GO:0009424,GO:0071978	K02390	193.425	0.717374	0.29824	2.40536	0.016157	0.052877
LNKIFJBL_00068	CJJ81176_RS00360	flhF; flagellar biosynthesis protein FlhF	GO:0006614,GO:0005525,GO:0005886,GO:0044781,GO:0003924	K02404	84.7508	1.40863	0.451816	3.11772	0.001823	0.008336
LNKIFJBL_00170	CJJ81176_RS00880	SOD2; superoxide dismutase, Fe-Mn family [EC:1.15.1.1]	GO:0046872,GO:0004784	K04564	671.238	0.522643	0.260587	2.00564	0.044895	0.118383
LNKIFJBL_00194	CJJ81176_RS00980	GCH1, folE; GTP cyclohydrolase IA [EC:3.5.4.16]	GO:0006730,GO:0005525,GO:0035998,GO:0003934,GO:0046654,GO:0008270	K01495	23.5317	1.29487	0.588406	2.20065	0.027761	0.080249
LNKIFJBL_00273	CJJ81176_RS01370	cheW; purine-binding chemotaxis protein CheW	GO:0007165,GO:0005829,GO:0006935	K03408	570.693	1.41108	0.35713	3.95116	7.78e-05	0.000571
LNKIFJBL_00274	CJJ81176_RS01375	cheA; two-component system, chemotaxis family, sensor kinase CheA [EC:2.7.13.3]	GO:0000155,GO:0005737,GO:0006935	K03407	2643.67	1.24091	0.289325	4.28899	1.79e-05	0.000157
LNKIFJBL_00313	CJJ81176_RS01530	fliG; flagellar motor switch protein FliG	GO:0006935,GO:0005886,GO:0003774,GO:0009425,GO:0071978,GO:0009288,GO:0071973	K02410	76.9959	1.15322	0.292077	3.94833	7.87e-05	0.000576
LNKIFJBL_00330	CJJ81176_RS01615	motB; chemotaxis protein MotB	GO:0016021,GO:0097588,GO:0006935,GO:0005886,GO:0042802	K02557	124.073	0.777764	0.31064	2.50374	0.012289	0.042212
LNKIFJBL_00331	CJJ81176_RS01620	motA; chemotaxis protein MotA	GO:0016021,GO:0006935,GO:0005886,GO:0006811,GO:0071978	K02556	186.034	0.961116	0.267591	3.59174	0.000328	0.002054
LNKIFJBL_00376	CJJ81176_RS01850	kdsA; 2-dehydro-3-deoxyphosphooctonate aldolase (KDO 8-P synthase) [EC:2.5.1.55]	GO:0019294,GO:0008676,GO:0005737	K01627	122.151	0.855151	0.409361	2.08899	0.036708	0.100615
LNKIFJBL_00443	CJJ81176_RS02175	Cj0448c; putative MCP-type signal transduction protein	GO:0016021,GO:0007165,GO:0006935,GO:0005886,GO:0004888		1218.64	3.19865	0.335128	9.54455	1.37e-21	1.03e-19
LNKIFJBL_00523	CJJ81176_RS02550	flgC; flagellar basal-body rod protein FlgC	GO:0044780,GO:0009424,GO:0071978,GO:0030694	K02388	163.786	1.00196	0.499621	2.00545	0.044915	0.118383
LNKIFJBL_00543	CJJ81176_RS02650	flaG; flagellar protein FlaG		K06603	336.293	1.13458	0.357442	3.17417	0.001503	0.007161
LNKIFJBL_00743	CJJ81176_RS03320	flgH; flagellar L-ring protein FlgH	GO:0009427,GO:0003774,GO:0009279,GO:0071973	K02393	85.9024	1.22792	0.374152	3.28188	0.001031	0.005195
LNKIFJBL_00756	CJJ81176_RS03380	glnA, GLUL; glutamine synthetase [EC:6.3.1.2]	GO:0019740,GO:0006542,GO:0005524,GO:0005737,GO:0004356,GO:0046872,GO:0016020	K01915	839.442	4.68424	0.559306	8.37509	5.52e-17	2.37e-15
LNKIFJBL_00823	CJJ81176_RS03715	metQ; D-methionine transport system substrate-binding protein	GO:0005886	K02073	118.291	0.811516	0.359439	2.25773	0.023963	0.071753
LNKIFJBL_00824	CJJ81176_RS03720	metQ; D-methionine transport system substrate-binding protein	GO:0006865,GO:0005886	K02073	458.938	1.69155	0.436707	3.87342	0.000107	0.000774
LNKIFJBL_00901	CJJ81176_RS04105	hemL; glutamate-1-semialdehyde 2,1-aminomutase [EC:5.4.3.8]	GO:0030170,GO:0005737,GO:0008483,GO:0042286,GO:0006782	K01845	240.228	2.09419	0.321399	6.51587	7.23e-11	1.43e-09
LNKIFJBL_00928	CJJ81176_RS04235	flgL; flagellar hook-associated protein 3 FlgL	GO:0005576,GO:0009424,GO:0071973,GO:0005198	K02397	245.235	0.902648	0.299952	3.00931	0.002618	0.011479
LNKIFJBL_00963	CJJ81176_RS04410	peb1A, glnH; aspartate/glutamate/glutamine transport system substrate-binding protein	GO:0009986	K10039	1854.47	3.57113	0.43477	8.21385	2.14e-16	8.29e-15
LNKIFJBL_00964	CJJ81176_RS04415	peb1C, glnQ; aspartate/glutamate/glutamine transport system ATP-binding protein [EC:7.4.2.1]	GO:0005524,GO:0015424,GO:0016887,GO:0005886	K10041	345.76	2.65581	0.415175	6.39684	1.59e-10	3e-09
LNKIFJBL_01165	CJJ81176_RS05445	UDP-GlcNAc C4,6 dehydratase	GO:0016021,GO:0006486,GO:0016829		98.9467	0.806937	0.3679	2.19336	0.028281	0.081605
LNKIFJBL_01176	CJJ81176_RS05495	galE, GALE; UDP-glucose 4-epimerase [EC:5.1.3.2]	GO:0003978,GO:0006012	K01784	225.32	1.38764	0.282236	4.91661	8.81e-07	1.01e-05
LNKIFJBL_01332	CJJ81176_RS06025	pdxJ; pyridoxine 5-phosphate synthase [EC:2.6.99.2]	GO:0033856,GO:0005737,GO:0008615	K03474	36.6946	1.05333	0.426826	2.46783	0.013594	0.045802
LNKIFJBL_01353	CJJ81176_RS06130	major outer membrane protein	GO:0006811,GO:0046930,GO:0009279,GO:0007155,GO:0015288		29922.3	2.24866	0.415102	5.41713	6.06e-08	8.51e-07
LNKIFJBL_01355	CJJ81176_RS06140	K02483; two-component system, OmpR family, response regulator	GO:0005829,GO:0000976,GO:0045892,GO:0003700,GO:0001216,GO:0032993,GO:0000156,GO:0045893,GO:0001217	K02483	274.691	1.76486	0.560228	3.15025	0.001631	0.00757
LNKIFJBL_01443	CJJ81176_RS06305	pseB, wbjB; UDP-N-acetylglucosamine 4,6-dehydratase/5-epimerase [EC:4.2.1.115 5.1.3.-]	GO:0000166,GO:0016829	K15894	211.238	1.12628	0.345377	3.26101	0.00111	0.005558
LNKIFJBL_01504	CJJ81176_RS06550	ppk; polyphosphate kinase [EC:2.7.4.1]	GO:0005524,GO:0006799,GO:0009358,GO:0046872,GO:0008976	K00937	134.089	1.66808	0.375331	4.44428	8.82e-06	8.43e-05
LNKIFJBL_01549	CJJ81176_RS06745	GAPDH, gapA; glyceraldehyde 3-phosphate dehydrogenase [EC:1.2.1.12]	GO:0050661,GO:0005737,GO:0051287,GO:0006096,GO:0004365,GO:0006006	K00134	352.265	1.02836	0.264547	3.88724	0.000101	0.000735
LNKIFJBL_01607	CJJ81176_RS07010	flgI; flagellar P-ring protein FlgI	GO:0030288,GO:0009428,GO:0071973,GO:0005198	K02394	138.486	1.72075	0.378131	4.55068	5.35e-06	5.37e-05
LNKIFJBL_01622	CJJ81176_RS07085	TC.OOP; OmpA-OmpF porin, OOP family	GO:0008360,GO:0005509,GO:0006811,GO:0046930,GO:0009279,GO:0015288	K03286	452.758	0.996649	0.321384	3.10111	0.001928	0.008717
LNKIFJBL_01676	CJJ81176_RS07340	UGP2, galU, galF; UTP--glucose-1-phosphate uridylyltransferase [EC:2.7.7.9]	GO:0006011,GO:0009405,GO:0003983,GO:0009244	K00963	170.698	1.3214	0.325953	4.05394	5.04e-05	0.00039
LNKIFJBL_01814	CJJ81176_RS08055	ENO, eno; enolase [EC:4.2.1.11]	GO:0000015,GO:0009986,GO:0005576,GO:0000287,GO:0006096,GO:0004634	K01689	446.674	1.55365	0.333645	4.65659	3.21e-06	3.38e-05

## Sheet: coreVF_down_in_human_cells
Core gene accession	Reference gene	Gene annotation	Gene Ontology	KEGG Ontology	baseMean	log2FoldChange	lfcSE	stat	pvalue	padj
LNKIFJBL_00173	CJJ81176_RS00900	afuC, fbpC; iron(III) transport system ATP-binding protein [EC:7.2.2.7]	GO:0043190,GO:0005524,GO:0015594,GO:0016887,GO:0015595	K02010	19.3761	-5.22468	0.949455	-5.50281	3.74e-08	5.39e-07
LNKIFJBL_00174	CJJ81176_RS00905	afuB, fbpB; iron(III) transport system permease protein	GO:0055072,GO:0055085,GO:0016021,GO:0006811,GO:0005886	K02011	29.232	-2.23323	0.666314	-3.35162	0.000803	0.00425
LNKIFJBL_00175	CJJ81176_RS00910	afuA, fbpA; iron(III) transport system substrate-binding protein	GO:0055072,GO:0042651,GO:0006811,GO:0005886,GO:0046872	K02012	1033.39	-4.11124	0.479902	-8.56683	1.06e-17	5.12e-16
LNKIFJBL_00283	CJJ81176_RS01400	acfC; accessory colonization factor AcfC		K10938	137.362	-4.33055	0.561032	-7.7189	1.17e-14	3.58e-13
LNKIFJBL_00326	CJJ81176_RS01595	ndk, NME; nucleoside-diphosphate kinase [EC:2.7.4.6]	GO:0005524,GO:0006183,GO:0006241,GO:0006228,GO:0004550,GO:0005737,GO:0046872	K00940	163.295	-0.78849	0.347412	-2.26961	0.023231	0.070224
LNKIFJBL_00328	CJJ81176_RS01605	PRDX2_4, ahpC; peroxiredoxin 2/4 [EC:1.11.1.24]	GO:0005829,GO:0006979,GO:0045454,GO:0008379	K03386	2154.21	-0.85757	0.329737	-2.60076	0.009302	0.03378
LNKIFJBL_00339	CJJ81176_RS01665	trpGD; anthranilate synthase/phosphoribosyltransferase [EC:4.1.3.27 2.4.2.18]	GO:0006541,GO:0004048,GO:0000287,GO:0004049,GO:0000162	K13497	54.6389	-1.09376	0.492383	-2.22137	0.026326	0.076942
LNKIFJBL_00763	CJJ81176_RS03415	K07164; uncharacterized protein		K07164	68.7658	-1.29919	0.512453	-2.53524	0.011237	0.038684
LNKIFJBL_00821	CJJ81176_RS03705	flgA; flagellar basal body P-ring formation protein FlgA		K02386	8.5731	-2.4471	0.774232	-3.16068	0.001574	0.007435
LNKIFJBL_00925	CJJ81176_RS04220	putative transcriptional regulator	GO:0003677,GO:0003700,GO:0005829,GO:0006355		22.7677	-0.96615	0.478694	-2.0183	0.04356	0.115794
LNKIFJBL_00949	CJJ81176_RS04340	putative periplasmic protein			53.7293	-1.73397	0.381674	-4.54307	5.54e-06	5.53e-05
LNKIFJBL_01029	CJJ81176_RS04765	putative lipoprotein	GO:0005886,GO:0007155		41.8483	-1.71667	0.578797	-2.96594	0.003018	0.013014
LNKIFJBL_01060	CJJ81176_RS04930	livG; branched-chain amino acid transport system ATP-binding protein	GO:0005524,GO:1903806,GO:0042941,GO:1903805,GO:0016887,GO:0015808,GO:0098713,GO:0005886,GO:0005304,GO:0015192,GO:0015190,GO:0015188	K01995	28.0285	-1.7564	0.516181	-3.40268	0.000667	0.003627
LNKIFJBL_01173	CJJ81176_RS05480	glucosyl transferase	GO:0046527,GO:0018279,GO:0016021		12.3695	-1.37445	0.657779	-2.08953	0.03666	0.100615
LNKIFJBL_01174	CJJ81176_RS05485	pglH; GalNAc-alpha-(1->4)-GalNAc-alpha-(1->3)-diNAcBac-PP-undecaprenol alpha-1,4-N-acetyl-D-galactosaminyltransferase [EC:2.4.1.292]	GO:0018279,GO:0016758,GO:0005886	K17249	21.5776	-2.07888	0.587908	-3.53606	0.000406	0.002414
LNKIFJBL_01178	CJJ81176_RS05505	waaC, rfaC; heptosyltransferase I [EC:2.4.-.-]	GO:0008920,GO:0008713,GO:0005829,GO:0009244	K02841	15.4801	-1.89226	0.547631	-3.45535	0.00055	0.003104
LNKIFJBL_01458	CJJ81176_RS06400	hisF; imidazole glycerol-phosphate synthase subunit HisF [EC:4.3.2.10]	GO:0000107,GO:0005737,GO:0000105,GO:0016833	K02500	23.5835	-1.10797	0.534706	-2.07211	0.038255	0.104135
LNKIFJBL_01592	CJJ81176_RS06935	kpsT; capsular polysaccharide transport system ATP-binding protein [EC:7.6.2.12]	GO:0005886,GO:0016887,GO:0005524	K09689	17.5079	-1.51385	0.541026	-2.79811	0.00514	0.020487
LNKIFJBL_01722	CJJ81176_RS07590	yojI; multidrug/microcin transport system ATP-binding/permease protein	GO:0043190,GO:0005524,GO:0016021,GO:0042626,GO:0016887,GO:1904680,GO:0042884,GO:0046677	K06159	32.9373	-1.94408	0.480537	-4.04564	5.22e-05	0.000402
LNKIFJBL_01747	CJJ81176_RS07720	hugZ, hutZ; heme iron utilization protein	GO:0070967,GO:0016627,GO:0005737,GO:0009405,GO:0046872	K07226	143.342	-4.1542	0.483678	-8.58876	8.79e-18	4.36e-16
LNKIFJBL_01748	CJJ81176_RS07725	TC.FEV.OM; iron complex outermembrane recepter protein	GO:0044718,GO:0016021,GO:0015344,GO:0031230,GO:0038023	K02014	537.964	-5.30327	0.717628	-7.38999	1.47e-13	4.02e-12
LNKIFJBL_01749	CJJ81176_RS07730	ABC.FEV.P; iron complex transport system permease protein	GO:0005887,GO:0022857	K02015	98.8595	-6.32528	0.803667	-7.87051	3.53e-15	1.19e-13
LNKIFJBL_01750	CJJ81176_RS07735	ABC.FEV.A; iron complex transport system ATP-binding protein [EC:7.2.2.-]	GO:0043190,GO:0016887,GO:0005524,GO:0042626	K02013	29.9343	-6.15448	0.957259	-6.42927	1.28e-10	2.48e-09
